# Supplementary material for: Longidorus carniolensis sp. n. (Nematoda, Longidoridae) from vineyard soil in Slovenia
Source: Zookeys. 2011 Oct 28;(141):1–27. doi: 10.3897/zookeys.141.1906 (PMC3252759; doi:10.3897/zookeys.141.1906)
Supplement: XML Treatment for Longidorus carniolensis [file zookeys.141.1906-treatment1.xml]

<!DOCTYPE tp:taxon-treatment
  PUBLIC "-//TaxonX//DTD Taxonomic Treatment Publishing DTD v0 20100105//EN" "tax-treatment-NSO.dtd">
<tp:taxon-treatment xmlns:tp="http://www.plazi.org/taxpub"><tp:treatment-meta><mixed-citation publication-type="journal"><person-group><name><surname>Širca</surname><given-names>Saša</given-names></name><name><surname>Urek</surname><given-names>Gregor</given-names></name><name><surname>Lazarova</surname><given-names>Stela</given-names></name><name><surname>Elshishka</surname><given-names>Milka</given-names></name><name><surname>Peneva</surname><given-names>Vlada</given-names></name></person-group><article-title>
                    <italic>Longidorus carniolensis</italic> sp. n. (Nematoda, Longidoridae) from vineyard soil in Slovenia
                </article-title><source>Zookeys</source><day>28</day><month>10</month><year>2011</year><volume>2011</volume><issue>141</issue><fpage>1</fpage><lpage>27</lpage><pub-id pub-id-type="doi">10.3897/zookeys.141.1906</pub-id></mixed-citation></tp:treatment-meta><tp:nomenclature><tp:taxon-name>
                        <tp:taxon-name-part taxon-name-part-type="genus">Longidorus</tp:taxon-name-part>
                        <tp:taxon-name-part taxon-name-part-type="species">carniolensis</tp:taxon-name-part>
                    <object-id xmlns:xlink="http://www.w3.org/1999/xlink" xlink:type="simple">urn:lsid:zoobank.org:act:546D321E-CF14-46C1-A623-73A1F76839BD</object-id>
                    <object-id xmlns:xlink="http://www.w3.org/1999/xlink" xlink:type="simple">http://species-id.net/wiki/Longidorus_carniolensis</object-id>
                    </tp:taxon-name><tp:taxon-status xmlns:xlink="http://www.w3.org/1999/xlink" xlink:type="simple">sp. n.</tp:taxon-status><xref ref-type="fig" rid="F1">Figs 1</xref><xref ref-type="fig" rid="F2"/><xref ref-type="fig" rid="F3"/><xref ref-type="fig" rid="F4"/><xref ref-type="fig" rid="F5"/><xref ref-type="fig" rid="F6"/><xref ref-type="fig" rid="F7"/><xref ref-type="fig" rid="F8"/><xref ref-type="fig" rid="F9"/><xref ref-type="fig" rid="F10"/><xref ref-type="fig" rid="F11"/><xref ref-type="fig" rid="F12">12</xref></tp:nomenclature><tp:treatment-sec sec-type="Measurements"><title>Measurements.</title><p>See <xref ref-type="table" rid="T2">Table 2</xref>.</p><table-wrap id="T2" position="float" orientation="portrait"><label>Table 2.</label><caption><p>Measurements of females, males and juvenile stages of <italic><tp:taxon-name>Longidorus carniolensis</tp:taxon-name></italic> sp. n., from Slovenia (mean ± standard deviation, with range). All measurements in micrometers.</p></caption><table><tbody><tr><th rowspan="1" colspan="1"><bold>Character</bold></th><th rowspan="1" colspan="1"><bold>Holotype</bold></th><th rowspan="1" colspan="1"><bold>Females</bold></th><th rowspan="1" colspan="1"><bold>Males</bold></th><th rowspan="1" colspan="1"><bold>J1</bold></th><th rowspan="1" colspan="1"><bold>J2</bold></th><th rowspan="1" colspan="1"><bold>J3</bold></th><th rowspan="1" colspan="1"><bold>J4</bold></th></tr><tr><th rowspan="1" colspan="1">n</th><th rowspan="1" colspan="1">n=1</th><th rowspan="1" colspan="1">n=13</th><th rowspan="1" colspan="1">n=14</th><th rowspan="1" colspan="1">n=15</th><th rowspan="1" colspan="1">n=6</th><th rowspan="1" colspan="1">n=11</th><th rowspan="1" colspan="1">n=9</th></tr><tr><td rowspan="1" colspan="1">L</td><td rowspan="1" colspan="1">7089</td><td rowspan="1" colspan="1">7447.5±679.0 5653-8226</td><td rowspan="1" colspan="1">7917.7±753.9 6702-9525</td><td rowspan="1" colspan="1">1349.9±53.8 1283-1449 </td><td rowspan="1" colspan="1">2584.2±228.0 2329-2872 </td><td rowspan="1" colspan="1">3692.2±238.0 3305-4149 </td><td rowspan="1" colspan="1">5441.2±700.7 4677-6647 </td></tr><tr><td rowspan="1" colspan="1">a</td><td rowspan="1" colspan="1">65.2</td><td rowspan="1" colspan="1">66.3±6.1 51.0-72.4</td><td rowspan="1" colspan="1">72.5±6.4 59.6-81.2</td><td rowspan="1" colspan="1">44.0±2.3 39.3-46.2 </td><td rowspan="1" colspan="1">46.5±4.3 39.8-50.6</td><td rowspan="1" colspan="1">50.5±4.7 42.8-57.4</td><td rowspan="1" colspan="1">60.6±3.7 53.2-65.6</td></tr><tr><td rowspan="1" colspan="1">b</td><td rowspan="1" colspan="1">14.2</td><td rowspan="1" colspan="1">12.7±0.9 11.6-14.3</td><td rowspan="1" colspan="1">12.8±0.8 11.8-14.9</td><td rowspan="1" colspan="1">4.9±0.4 4.3-5.6</td><td rowspan="1" colspan="1">6.3±0.3 5.8-6.6</td><td rowspan="1" colspan="1">7.9±0.7 7.0-9.0</td><td rowspan="1" colspan="1">9.7±1.7 8.4-13.9</td></tr><tr><td rowspan="1" colspan="1">c</td><td rowspan="1" colspan="1">165.7</td><td rowspan="1" colspan="1">177.9±35.5 108.1-224.5</td><td rowspan="1" colspan="1">173.7±27.5 127.6-241.8</td><td rowspan="1" colspan="1">41.2±2.7 36.8-45.9</td><td rowspan="1" colspan="1">71.9±4.8 66.4-79.4</td><td rowspan="1" colspan="1">94.2±9.2 82.5-113.6</td><td rowspan="1" colspan="1">132.6±17.6 98.2-155.1</td></tr><tr><td rowspan="1" colspan="1">c’</td><td rowspan="1" colspan="1">0.6</td><td rowspan="1" colspan="1">0.6±0.1 0.5-1.0</td><td rowspan="1" colspan="1">0.8±0.1 0.6-1.1</td><td rowspan="1" colspan="1">1.4±0.1 1.2-1.5</td><td rowspan="1" colspan="1">0.8±0.04 0.7-0.9</td><td rowspan="1" colspan="1">0.7±0.1 0.6-0.8</td><td rowspan="1" colspan="1">0.7±0.04 0.6-0.8</td></tr><tr><td rowspan="1" colspan="1">V (%)</td><td rowspan="1" colspan="1">49.7</td><td rowspan="1" colspan="1">49.4±1.4 47.1-51.5</td><td rowspan="1" colspan="1"/><td rowspan="1" colspan="1"/><td rowspan="1" colspan="1"/><td rowspan="1" colspan="1"/><td rowspan="1" colspan="1"/></tr><tr><td rowspan="1" colspan="1">G1 (%)</td><td rowspan="1" colspan="1">11.9</td><td rowspan="1" colspan="1">13.4±2.6 10.6-17.4</td><td rowspan="1" colspan="1"/><td rowspan="1" colspan="1"/><td rowspan="1" colspan="1"/><td rowspan="1" colspan="1"/><td rowspan="1" colspan="1"/></tr><tr><td rowspan="1" colspan="1">G2 (%)</td><td rowspan="1" colspan="1">11.8</td><td rowspan="1" colspan="1">13.3±2.6 9.9-17.3</td><td rowspan="1" colspan="1"/><td rowspan="1" colspan="1"/><td rowspan="1" colspan="1"/><td rowspan="1" colspan="1"/><td rowspan="1" colspan="1"/></tr><tr><td rowspan="1" colspan="1">d</td><td rowspan="1" colspan="1">2.0</td><td rowspan="1" colspan="1">1.8±0.1 1.7-2.0</td><td rowspan="1" colspan="1">2.1±1.1 1.0-5.8</td><td rowspan="1" colspan="1">2.0±0.1 1.8-2.2</td><td rowspan="1" colspan="1">1.9±0.1 1.8-2.1</td><td rowspan="1" colspan="1">1.9±0.1 1.7-2.1</td><td rowspan="1" colspan="1">1.7±0.6 0.3-2.0</td></tr><tr><td rowspan="1" colspan="1">d’</td><td rowspan="1" colspan="1">2.0</td><td rowspan="1" colspan="1">2.0±0.2 1.8-2.3</td><td rowspan="1" colspan="1">1.9±0.1 1.8-2.1</td><td rowspan="1" colspan="1">1.7±0.1 1.6-1.9 </td><td rowspan="1" colspan="1">1.8±0.2 1.7-2.1</td><td rowspan="1" colspan="1">1.9±0.1 1.7-2.2</td><td rowspan="1" colspan="1">1.9±0.4 0.8-2.2</td></tr><tr><td rowspan="1" colspan="1">Anterior end to guiding ring</td><td rowspan="1" colspan="1">45.4</td><td rowspan="1" colspan="1">44.6±1.6 42-47</td><td rowspan="1" colspan="1">46.5±2.3 43-50</td><td rowspan="1" colspan="1">21±0.7 20–22</td><td rowspan="1" colspan="1">28.7±1.6 26.5-30.5</td><td rowspan="1" colspan="1">33.9±1.0 32-35 </td><td rowspan="1" colspan="1">39.8±1.2 38-42 </td></tr><tr><td rowspan="1" colspan="1">Anterior end to nerve ring</td><td rowspan="1" colspan="1">267.5</td><td rowspan="1" colspan="1">258.6±15.4 220-275</td><td rowspan="1" colspan="1">270.7±9.5 249-289</td><td rowspan="1" colspan="1">129.6±8.9 114-145</td><td rowspan="1" colspan="1">182.1±31.0 153-228</td><td rowspan="1" colspan="1">207.5±24.1 176-273</td><td rowspan="1" colspan="1">231.1±15.9 213-252</td></tr><tr><td rowspan="1" colspan="1">Hemizonid</td><td rowspan="1" colspan="1">237.5</td><td rowspan="1" colspan="1">253.7±18.9 204-270</td><td rowspan="1" colspan="1">10.4±0.5 10-11</td><td rowspan="1" colspan="1"/><td rowspan="1" colspan="1"/><td rowspan="1" colspan="1">205.9±7.4 195-216, n=7</td><td rowspan="1" colspan="1">234.6±19.2 210-216, n=4</td></tr><tr><td rowspan="1" colspan="1">Odontostyle</td><td rowspan="1" colspan="1">144</td><td rowspan="1" colspan="1">147.5±4.7 136-157</td><td rowspan="1" colspan="1">149.1±6.6 132-159</td><td rowspan="1" colspan="1">81.9±3.5 76-88 </td><td rowspan="1" colspan="1">88.2±5.0 79-94 </td><td rowspan="1" colspan="1">107.7±4.4 98-114 </td><td rowspan="1" colspan="1">125.9±3.6 120-131 </td></tr><tr><td rowspan="1" colspan="1">Replacement odontostyle</td><td rowspan="1" colspan="1"/><td rowspan="1" colspan="1"/><td rowspan="1" colspan="1"/><td rowspan="1" colspan="1">87.6±2.5 85-93 </td><td rowspan="1" colspan="1">104.9±2.4 101-108 </td><td rowspan="1" colspan="1">123.7±3.2 119-130 </td><td rowspan="1" colspan="1">146.0±3.9 142-152 </td></tr><tr><td rowspan="1" colspan="1">Odontophore</td><td rowspan="1" colspan="1">92</td><td rowspan="1" colspan="1">91.4±4.1 85-97</td><td rowspan="1" colspan="1">90.2±6.4 75-99</td><td rowspan="1" colspan="1">49.6±3.9 43-56 </td><td rowspan="1" colspan="1">62.4±2.3 59-66 </td><td rowspan="1" colspan="1">72.9±4.2 64-78 </td><td rowspan="1" colspan="1">85.1±3.4 81-91 </td></tr><tr><td rowspan="1" colspan="1">Neck length</td><td rowspan="1" colspan="1">500</td><td rowspan="1" colspan="1">590.5±59.9 462-674</td><td rowspan="1" colspan="1">618.6±56.6 510-703</td><td rowspan="1" colspan="1">274.1±20.8 237-317</td><td rowspan="1" colspan="1">408.3±33.4 370-448 </td><td rowspan="1" colspan="1">472.5±48.7 409-524 </td><td rowspan="1" colspan="1">553.6±47.5 478-628 </td></tr><tr><td rowspan="1" colspan="1">Pharyngeal bulb length</td><td rowspan="1" colspan="1">139</td><td rowspan="1" colspan="1">142.7±6.0 133-152</td><td rowspan="1" colspan="1">141.1±6.9 129-157</td><td rowspan="1" colspan="1">72.6±2.3 67-75</td><td rowspan="1" colspan="1">89.6±3.1 84-93</td><td rowspan="1" colspan="1">106.8±6.1 96-114</td><td rowspan="1" colspan="1">123.6±5.6 118-135</td></tr><tr><td rowspan="1" colspan="1">Pharyngeal bulb width</td><td rowspan="1" colspan="1">39</td><td rowspan="1" colspan="1">40.2±2.8 36-44</td><td rowspan="1" colspan="1">37.9±2.1 32-41</td><td rowspan="1" colspan="1">15.6±0.9 14-17</td><td rowspan="1" colspan="1">22.7±1.4 21-24</td><td rowspan="1" colspan="1">28.1±1.6 26-31</td><td rowspan="1" colspan="1">33.3±1.9 31-37</td></tr><tr><td rowspan="1" colspan="1">DO*</td><td rowspan="1" colspan="1">11.4</td><td rowspan="1" colspan="1">11.6±0.3 11.2-11.9</td><td rowspan="1" colspan="1">11.0±0.8 9.8-11.8</td><td rowspan="1" colspan="1">14.0±2.4 11.3-18.1</td><td rowspan="1" colspan="1">10.9±1.3 9.1-12.0</td><td rowspan="1" colspan="1">11.3±0.7 10.3-11.9</td><td rowspan="1" colspan="1">11.7±1.6 9.9-14.8</td></tr><tr><td rowspan="1" colspan="1">DN</td><td rowspan="1" colspan="1">37.1</td><td rowspan="1" colspan="1">38.1±2.6 32.8-40.2</td><td rowspan="1" colspan="1">37.9±3.0 33.2-42.9</td><td rowspan="1" colspan="1">38.6±1.9 36.7-42.7</td><td rowspan="1" colspan="1">37.2±1.7 35.5-40.3</td><td rowspan="1" colspan="1">37.0±1.0 35.6-38.4</td><td rowspan="1" colspan="1">36.8±3.7 30.0-42.6</td></tr><tr><td rowspan="1" colspan="1">LS1N</td><td rowspan="1" colspan="1">53.7</td><td rowspan="1" colspan="1">56.1±2.6 52.3-61.0</td><td rowspan="1" colspan="1">55.0±3.0 49.6-62.3</td><td rowspan="1" colspan="1">52.0±2.6 47.9-57.3</td><td rowspan="1" colspan="1">50.6±1.7 48.6-52.7</td><td rowspan="1" colspan="1">52.9±2.1 48.1-55.3</td><td rowspan="1" colspan="1">54.3±2.2 52.2-57.7</td></tr><tr><td rowspan="1" colspan="1">RS1N</td><td rowspan="1" colspan="1">53.7</td><td rowspan="1" colspan="1">54.6±2.5 51.5-58.6</td><td rowspan="1" colspan="1">55.5±2.6 52.4-61.2</td><td rowspan="1" colspan="1">51.5±2.7 46.3-55.3</td><td rowspan="1" colspan="1">50.9±1.4 48.9-52.7</td><td rowspan="1" colspan="1">53.3±2.3 48.1-56.3</td><td rowspan="1" colspan="1">53.5±2.5 50.7-57.4</td></tr><tr><td rowspan="1" colspan="1">S2O</td><td rowspan="1" colspan="1">83.4</td><td rowspan="1" colspan="1">84.9±1.6 82.3-87.1</td><td rowspan="1" colspan="1">86.3±5.7 81.9-102.5</td><td rowspan="1" colspan="1">84.2±1.0 82.7-85.8</td><td rowspan="1" colspan="1">84.8±2.7 83.1-90.2</td><td rowspan="1" colspan="1">85.0±1.6 81.6-87.1</td><td rowspan="1" colspan="1">82.8±0.9 81.6-84.1</td></tr><tr><td rowspan="1" colspan="1">Prerectum</td><td rowspan="1" colspan="1">347.5 </td><td rowspan="1" colspan="1">419.0±85.9 280-550</td><td rowspan="1" colspan="1">576.8±182.2 248-832</td><td rowspan="1" colspan="1">141.7±60.7 81-290</td><td rowspan="1" colspan="1">183.8±30.1 150-224</td><td rowspan="1" colspan="1">289.1±50.0 175-363</td><td rowspan="1" colspan="1">363.6±91.7 275-538</td></tr><tr><td rowspan="1" colspan="1">Rectum</td><td rowspan="1" colspan="1">51.5 </td><td rowspan="1" colspan="1">50.3±3.0 47-57</td><td rowspan="1" colspan="1">-</td><td rowspan="1" colspan="1">14.3±1.9 12-19</td><td rowspan="1" colspan="1">22.8±0.8 22-24</td><td rowspan="1" colspan="1">32.6±2.6 30-38</td><td rowspan="1" colspan="1">45.3±2.4 42- 49</td></tr><tr><td rowspan="1" colspan="1">Tail</td><td rowspan="1" colspan="1">42.8</td><td rowspan="1" colspan="1">43.3±9.2 34-69</td><td rowspan="1" colspan="1">46.4 ± 6.8 32-61</td><td rowspan="1" colspan="1">32.9±1.4 31-35</td><td rowspan="1" colspan="1">35.9±1.6 34-38 </td><td rowspan="1" colspan="1">39.4±2.9 35.5-45</td><td rowspan="1" colspan="1">41.2±3.2 38-48 </td></tr><tr><td rowspan="1" colspan="1">Length of hyaline part</td><td rowspan="1" colspan="1">20.2</td><td rowspan="1" colspan="1">17.8±0.7 17-19</td><td rowspan="1" colspan="1">16.9±1.2 14-19</td><td rowspan="1" colspan="1">7.9±0.9 6-9 </td><td rowspan="1" colspan="1">10.4±0.7 9-11</td><td rowspan="1" colspan="1">13.1±0.9 11-15</td><td rowspan="1" colspan="1">14.9±0.8 13-16 </td></tr><tr><td rowspan="1" colspan="1">Body diameter at: - lip region</td><td rowspan="1" colspan="1">22.9</td><td rowspan="1" colspan="1">24.2±0.8 23-25</td><td rowspan="1" colspan="1">24.8±1.3 22-26.5</td><td rowspan="1" colspan="1">10.6±0.4 10-11 </td><td rowspan="1" colspan="1">15.0±0.5 15-16 </td><td rowspan="1" colspan="1">18.4±1.1 17-20 </td><td rowspan="1" colspan="1">20.9±0.5 20-21</td></tr><tr><td rowspan="1" colspan="1">- guiding ring</td><td rowspan="1" colspan="1">46.6</td><td rowspan="1" colspan="1">48.5±3.3 44-55</td><td rowspan="1" colspan="1">48.0±2.3 45-52</td><td rowspan="1" colspan="1">18.3±0.5 18-19 </td><td rowspan="1" colspan="1">26.8±2.2 25-31 </td><td rowspan="1" colspan="1">35.7±2.7 31-41 </td><td rowspan="1" colspan="1">43.0± 3.9 38.7-51 </td></tr><tr><td rowspan="1" colspan="1">- base of pharynx</td><td rowspan="1" colspan="1">95.4</td><td rowspan="1" colspan="1">93.4±4.5 89-101</td><td rowspan="1" colspan="1">93.8±4.8 84-103</td><td rowspan="1" colspan="1">30.2±1.2 29-33 </td><td rowspan="1" colspan="1">50.5±3.4 46-55 </td><td rowspan="1" colspan="1">63.9±3.8 59-73 </td><td rowspan="1" colspan="1">76.4±5.6 69.5-84 </td></tr><tr><td rowspan="1" colspan="1">- mid-body/at vulva</td><td rowspan="1" colspan="1">108.7</td><td rowspan="1" colspan="1">112.9±9.5 97-127</td><td rowspan="1" colspan="1">109.3±5.4 98-117</td><td rowspan="1" colspan="1">30.7±1.2 29-33 </td><td rowspan="1" colspan="1">55.8±4.0 49-60 </td><td rowspan="1" colspan="1">73.5±5.6 66-85 </td><td rowspan="1" colspan="1">89.8±10.0 79-105 </td></tr><tr><td rowspan="1" colspan="1">- anus</td><td rowspan="1" colspan="1">68.5</td><td rowspan="1" colspan="1">68.2±4.3 60-75</td><td rowspan="1" colspan="1">61.2±3.2 55-66</td><td rowspan="1" colspan="1">24.3±1.0 22-26 </td><td rowspan="1" colspan="1">44.4±1.7 42-46 </td><td rowspan="1" colspan="1">55.2±3.6 51.3-60.5 </td><td rowspan="1" colspan="1">63.1±3.6 59-70 </td></tr><tr><td rowspan="1" colspan="1">- hyaline part</td><td rowspan="1" colspan="1">49.5</td><td rowspan="1" colspan="1">49.0±1.7 47-52</td><td rowspan="1" colspan="1">39.5±2.2 37-43</td><td rowspan="1" colspan="1">16.0±0.9 15-17 </td><td rowspan="1" colspan="1">26.8±2.7 24-32 </td><td rowspan="1" colspan="1">37.6±2.5 32-41 </td><td rowspan="1" colspan="1">42.9±2.7 39-47 </td></tr><tr><td rowspan="1" colspan="1">Spicules</td><td rowspan="1" colspan="1"/><td rowspan="1" colspan="1"/><td rowspan="1" colspan="1">126.9±5.8 122-145</td><td rowspan="1" colspan="1"/><td rowspan="1" colspan="1"/><td rowspan="1" colspan="1"/><td rowspan="1" colspan="1"/></tr></tbody></table><table-wrap-foot><fn><p>* Following <xref ref-type="bibr" rid="B35">Loof and Coomans 1972</xref></p></fn></table-wrap-foot></table-wrap></tp:treatment-sec><tp:treatment-sec sec-type="Description"><title>Description.</title><p><italic>Female</italic>. Body moderately long (L=5.6–8.2 mm) and plump (a=51–72.4), assuming a spiral to C shape when heat relaxed. Cuticle consisting of several layers under light microscope: 11–14 µm thick at guiding ring level; 7–8 µm along the <!--PageBreak--><!--PageBreak--><!--PageBreak--><!--PageBreak--><!--PageBreak-->body; 13–15 µm on tail posterior to anus. Lateral pores number 10–14 in pharyngeal region: a single pore in front of guide ring, rarely two or none; 3–5 in odontostyle and 1–3 in odontophore regions; 3–4 dorsal pores and 7–10 ventral pores; numerous lateral body pores. Usually the fifth ventral pore (sometimes the fourth) differs in size (<xref ref-type="fig" rid="F1">Figs 1A</xref>, <xref ref-type="fig" rid="F4">4F</xref> and <xref ref-type="fig" rid="F6">6H</xref>) compared to the other ventral pores. Lip region continuous, anteriorly almost flat, 7–9 μm high. Labial papillae prominent. Amphid aperture assumed to be a minute pore, difficult to be observed under light microscope. Pouch-like amphidial fovea with convoluted fine dendritic branches (receptors), extending to 1/2 - 2/3 the distance between anterior end and guiding ring, fovea slightly longer (15–18 μm, n=5) than wide (14–16 μm, n=4) with no distinct margins. Fusus (sensillium pouch) at 57±1.9 (55–60) μm from anterior end. Guiding ring 7–9 μm wide. Odontostyle long and very slender, 2 μm wide at the base. Odontophore with weakly developed flanges. In all females a small (2–3 μm long) rudimentary odontostyle tip (vestigium) present, directed forward, and observed in the slender pharynx at 300.5±40.3 (224–350) μm from anterior end; in two specimens the vestigium located in odontophore area. Slender pharynx often coiled in its posterior part. In this region 5–7 glandular bodies are observed in all females. Nerve ring surrounding odontophore base, rarely surrounding mid-odontophore, or just behind it, second nerve ring at a distance of 85.2±6.6 (78–98) μm behind the first one. Hemizonid flat, 10–11 μm long. Pharyngeal bulb about 1/4 of the neck length. Normal arrangement of pharyngeal glands, the nuclei of dorsal and ventrosublateral glands approximately the same size, their diameters 3.4±0.4 (3–4) μm, n=7 and 3.9±0.2 (3.5–4) μm, n=11, respectively. Cardia small, broadly rounded, wider than long, variable in size: 20.1±1.8 (10–23) × 10.1±1.8 (7–12) μm . Reproductive system amphidelphic, varying in dimensions due to the stage of maturity of female. Vagina extending about half body width. <italic>Pars distalis vaginae</italic> with characteristic shape (<xref ref-type="fig" rid="F2">Fig. 2F, G</xref>), 26–28 µm and <italic>pars proximalis vaginae</italic> 32–38 µm long, respectively; muscular walls of the latter almost parallel. Uteri very long, anterior uterus 494.6±52 (430–563) µm long, posterior uterus 510.0±88.7 (357–643) µm long, differentiated, filled with sperm cells in all females examined; well developed sphincter between uterus and <italic>pars dilatata oviductus</italic> also containing numerous sperm cells. Anterior and posterior oviduct of similar size, measured in four specimens: 275–348 μm, and 283–330 μm. Anterior ovarium 263.4±51.8 (210–347) μm long, n=7, posterior ovarium 234.3±35.8 (183–309) μm long, n=5; in older mature specimens the length is about 3 times greater (1055–1060 μm for anterior and 1020 μm for posterior ovary). One egg in anterior <italic>pars dilatata oviductus</italic> measuring 227 × 87.5 μm and one uterine egg measuring 225 × 77.5 μm. A weakly developed ovijector present, 112.0±12 (95–125) μm long. In one female a rudimentary adanal pair of supplementary papillae was observed (<xref ref-type="fig" rid="F9">Fig. 9E</xref>). Prerectum variable in length; rectum 0.7±0.1 (0.6–0.8) body width at anus. A short post-intestinal sac present. Tail bluntly conoidal, rounded to almost hemispherical; ventral side straight or slightly convex, the dorsal curvature greater. Two pairs of lateral pores.</p><p><italic>Male</italic>. Body C shaped when heat relaxed, posterior part more strongly coiled ventrally. Similar to females in general morphology except for genital system. Lateral <!--PageBreak--><!--PageBreak--><!--PageBreak--><!--PageBreak--><!--PageBreak-->pores number 10–15 in pharyngeal region: a single pore in front of guide ring, 3–5 in odontostyle and 1–2 in odontophore regions; 2–5 dorsal pores, mostly 3–4, and 7–10 ventral pores. Cuticle in post-labial region at the guiding ring level 10.5–13.5 µm thick, 6.5–9 µm along body, 9–10 µm in post-cloacal area. Second nerve ring at 80.7±14 (50–100) μm behind the first one (n=14). In all males a small vestigium (2–3 μm, in one specimen 6 μm long), directed forward (in two specimens directed rearward), is observed in the slender pharynx at 300.5±40.3 (224–350) μm from anterior end; in two specimens the vestigium detected in odontophore area. Two to eleven glandular bodies observed in all males in posterior part of the slender pharynx and pharyngeal bulb. In two specimens lens-like hemizonion at a distance of 242 and 271 μm from anterior end observed. Pharyngeal bulb slightly less than 1/4 of neck length (22.9±1.6 (20.9–26.7%). Ventromedian supplements composed of one adanal pair and a row of 13–17 irregularly spaced single ones, the first three appear as double in some specimens. Spicules comparatively slender, of almost equal width along the length, curved to almost at right angle. Lateral guiding piece not bifid, with uneven internal walls. Post-cloacal papilla well developed. Tail short, bluntly conoidal, ventral side almost straight, dorsal side convex. Two or three pairs of lateral caudal pores.</p><p><italic>Juveniles</italic>. Four developmental stages clearly present (<xref ref-type="fig" rid="F11">Fig. 11</xref>) as determined from the position of the replacement odontostyle and the principal morphometric characters of body, odontostyle and replacement odontostyle lengths, and developing gonad (genital primordium) size. The <italic>habitus</italic> of juveniles not changing considerably during successive stages, assuming J or C shape. In first stage juvenile, lip region somewhat different from the next stages, it is rounded with a very weak depression after the second circle of labial papillae, the latter slightly protruding and changing the lip region outline. Amphidial fovea in first two stages has no clearly visible receptors, only small refractive elements discernable. Both the tail and body width at anus is increasing in length and <bold>c’</bold> ratio is decreasing. Tail shape in J1 is conoidal, ventrally almost straight or slightly concave, dorsally convex, which gives asymmetrical appearance, in successive stages it gradually becomes rounded but always with the dorsal curvature more strongly expressed.</p><fig id="F1" position="float" orientation="portrait"><label>Figure 1.</label><caption><p><italic><tp:taxon-name>Longidorus carniolensis</tp:taxon-name></italic> sp. n. <italic>Female</italic>: <bold>A</bold> Neck region <bold>F</bold> Habitus <bold>H</bold> Pharyngeal bulb <italic>Male</italic>: <bold>G</bold> Habitus <bold>I</bold> Pharyngeal bulb; <italic><tp:taxon-name>Juveniles</tp:taxon-name></italic>: <bold>B–E</bold> Habitus of first, second, third and forth juvenile stages <bold>J–M</bold> Pharyngeal bulb of first, second, third and forth juvenile stages. Scale bars: <bold>B–G</bold> 1 mm; <bold>A, H–M</bold> 100 μm.</p></caption><graphic xmlns:xlink="http://www.w3.org/1999/xlink" xlink:href="ZooKeys-141-001-g001.jpg" position="float" orientation="portrait" xlink:type="simple"/></fig><fig id="F2" position="float" orientation="portrait"><label>Figure 2.</label><caption><p><italic><tp:taxon-name>Longidorus carniolensis</tp:taxon-name></italic> sp. n. <italic>Female</italic>: <bold>A–D</bold> Anterior ends <bold>E</bold> Vestigium in the walls of the slender part of pharynx <bold>F, G</bold> Vulval region <bold>G</bold> Anterior genital branch. <italic>Scale bars</italic>: <bold>A–I</bold> 50 μm, <bold>J</bold> 100 μm.</p></caption><graphic xmlns:xlink="http://www.w3.org/1999/xlink" xlink:href="ZooKeys-141-001-g002.jpg" position="float" orientation="portrait" xlink:type="simple"/></fig><fig id="F3" position="float" orientation="portrait"><label>Figure 3.</label><caption><p><italic><tp:taxon-name>Longidorus carniolensis</tp:taxon-name></italic> sp. n. <italic>Female:</italic> <bold>A</bold> Anterior region <bold>B–D</bold> Amphidial fovea <bold>E</bold> Vestigium <bold>F–H</bold> Vulval region <bold>I</bold> Vulval region, uterus and egg <bold>J</bold> Pharyngeal bulb, dorsal and subventral glands <bold>K, L</bold> Tail – different optical sections <bold>M</bold> Sphincter <bold>N</bold> Prerectum <bold>O–Q</bold> Variation in tail shape. Scale bars: <bold>I, N</bold> 200 μm; <bold>A–G, H–M,</bold> <bold>O–Q</bold> 50 μm.</p></caption><graphic xmlns:xlink="http://www.w3.org/1999/xlink" xlink:href="ZooKeys-141-001-g003.jpg" position="float" orientation="portrait" xlink:type="simple"/></fig><fig id="F4" position="float" orientation="portrait"><label>Figure 4.</label><caption><p><italic><tp:taxon-name>Longidorus carniolensis</tp:taxon-name></italic> sp. n. <italic>Male:</italic> <bold>A–E</bold> Anterior end <bold>B, D, E</bold> in sublateral view <bold>F</bold> Excretory pore and ventral pores <bold>G</bold> Partly protracted spicules <bold>H–I</bold> Tail end. <italic>Scale bar</italic>: 50 μm.</p></caption><graphic xmlns:xlink="http://www.w3.org/1999/xlink" xlink:href="ZooKeys-141-001-g004.jpg" position="float" orientation="portrait" xlink:type="simple"/></fig><fig id="F5" position="float" orientation="portrait"><label>Figure 5.</label><caption><p><italic><tp:taxon-name>Longidorus carniolensis</tp:taxon-name></italic> sp. n. Male: <bold>A, B</bold> Variation in tail shape. Scale bar: 50 μm.</p></caption><graphic xmlns:xlink="http://www.w3.org/1999/xlink" xlink:href="ZooKeys-141-001-g005.jpg" position="float" orientation="portrait" xlink:type="simple"/></fig><fig id="F6" position="float" orientation="portrait"><label>Figure 6.</label><caption><p><italic><tp:taxon-name>Longidorus carniolensis</tp:taxon-name></italic> sp. n. <italic>Male:</italic> <bold>A</bold> Anterior region <bold>B, C</bold> Head region <bold>D–G</bold> Amphidial fovea <bold>H</bold> Vestigium (white arrow), excretory pore (thick arrow) and ventral pores (slender arrows) <bold>I</bold> Ejaculatory glands (marked by arrows) <bold>J</bold> Lateral field <bold>K, L</bold> Pharyngeal bulb with glandular bodies (marked by arrows) <bold>M, N</bold> Sperm cells at different stage of development. Scale bars: <bold>A</bold> 200 μm; <bold>B–N</bold> 50 μm.</p></caption><graphic xmlns:xlink="http://www.w3.org/1999/xlink" xlink:href="ZooKeys-141-001-g006.jpg" position="float" orientation="portrait" xlink:type="simple"/></fig><fig id="F7" position="float" orientation="portrait"><label>Figure 7.</label><caption><p><italic><tp:taxon-name>Longidorus carniolensis</tp:taxon-name></italic> sp. n. <italic>Male:</italic> <bold>A</bold> Posterior genital branch <bold>B, C, E, F</bold> Tail and copulatory apparatus – different optical sections <bold>D, G</bold> Posterior end <bold>H</bold> Rectum (marked by arrow), spicules and lateral piece <bold>I</bold> Partly protracted spicules. Scale bars: <bold>A, D, G</bold> – 200 μm; <bold>B, C, E–F, H, I</bold> – 50 μm.</p></caption><graphic xmlns:xlink="http://www.w3.org/1999/xlink" xlink:href="ZooKeys-141-001-g007.jpg" position="float" orientation="portrait" xlink:type="simple"/></fig><fig id="F8" position="float" orientation="portrait"><label>Figure 8.</label><caption><p><italic><tp:taxon-name>Longidorus carniolensis</tp:taxon-name></italic> sp. n. <italic>Juveniles</italic>: <bold>A</bold> Neck region of first stage <bold>B–D</bold> Spear region of second, third and fourth stage. <italic>Scale bar</italic>: 50 μm.</p></caption><graphic xmlns:xlink="http://www.w3.org/1999/xlink" xlink:href="ZooKeys-141-001-g008.jpg" position="float" orientation="portrait" xlink:type="simple"/></fig><fig id="F9" position="float" orientation="portrait"><label>Figure 9.</label><caption><p><italic><tp:taxon-name>Longidorus carniolensis</tp:taxon-name></italic> sp. n. Evolution of the tail. <bold>A–D</bold> Tail of first–fourth juvenile stage <bold>E</bold> Tail of female. Scale bar: 100 μm.</p></caption><graphic xmlns:xlink="http://www.w3.org/1999/xlink" xlink:href="ZooKeys-141-001-g009.jpg" position="float" orientation="portrait" xlink:type="simple"/></fig><fig id="F10" position="float" orientation="portrait"><label>Figure 10.</label><caption><p><italic><tp:taxon-name>Longidorus carniolensis</tp:taxon-name></italic> sp. n. <italic>Juvenile</italic>: <bold>A–D</bold> Anterior region of first, second, third and forth stages <bold>H–K</bold> Pharyngeal bulb of first, second, third and forth juvenile stages <bold>M, F, G, R</bold> genital primordium of first, second, third and forth stages <bold>N, S</bold> Tail shape of first stage <bold>O, T</bold> Tail shape of second stage <bold>P, U</bold> Tail shape of third stage <bold>Q, V</bold> Tail shape of forth stage <italic>Female</italic>: <bold>E</bold> Anterior region <bold>L</bold> Pharyngeal bulb <bold>W</bold> Tail shape. <italic>Scale bar:</italic> 50 μm.</p></caption><graphic xmlns:xlink="http://www.w3.org/1999/xlink" xlink:href="ZooKeys-141-001-g010.jpg" position="float" orientation="portrait" xlink:type="simple"/></fig><fig id="F11" position="float" orientation="portrait"><label>Figure 11.</label><caption><p><italic><tp:taxon-name>Longidorus carniolensis</tp:taxon-name></italic> sp. n. Scatter plot of the functional (dark blue) and replacement odontostyle (light blue) in relation to the body length of the juvenile stages and adults: females (dark blue) and males (red), female with very short odontostyle (green).</p></caption><graphic xmlns:xlink="http://www.w3.org/1999/xlink" xlink:href="ZooKeys-141-001-g011.jpg" position="float" orientation="portrait" xlink:type="simple"/></fig></tp:treatment-sec><tp:treatment-sec sec-type="Differential diagnosis and relationships"><title>Differential diagnosis and relationships. </title><p><italic><tp:taxon-name>Longidorus carniolensis</tp:taxon-name></italic>is an amphimictic species<bold>,</bold> characterized by females with a moderately long (L=5.6–8.2 mm) and plump (<bold>a</bold>=51–72) body, assuming a spiral to C-shape when heat relaxed; head region continuous, anteriorly almost flat, lip region 23–25 µm wide, guiding ring situated posteriorly (42–47 μm, 43–50 μm in males), long odontostyle (146.6 (136–157) μm), distribution of pharyngeal glands normal, nuclei of approximately equal size, tail bluntly conoid to hemispherical. Males abundant, spicules slender and long (122–145 μm), ventromedian supplements 13–17, irregularly spaced and preceded by an adanal pair. Postembrional development through four juvenile stages.</p><p>The codes for identifying the new species when using the polytomous key by <xref ref-type="bibr" rid="B11">Chen et al. (1997)</xref> are: A 56, B 4, C 4, D 1, E 4, F 35, G 1, H 1, I 2. The species belongs to the group of species with long odontostyle – over 100 μm and bluntly conoid to hemispherical tail: <italic><tp:taxon-name>Longidorus poessneckensis</tp:taxon-name></italic>, <italic><tp:taxon-name>Longidorus macrosoma</tp:taxon-name></italic>, <italic><tp:taxon-name>Longidorus caespiticola</tp:taxon-name></italic>, <italic><tp:taxon-name>Longidorus helveticus</tp:taxon-name></italic>, <!--PageBreak--><italic><tp:taxon-name>Longidorus macroteromucronatus</tp:taxon-name></italic> Altherr, 1974, <italic><tp:taxon-name>Longidorus raskii</tp:taxon-name></italic> Lamberti &amp; Agostinelli, 1993, <italic><tp:taxon-name>Longidorus kheirii</tp:taxon-name></italic> Pedram, Niknam, Robbins, Ye &amp; Karegar, 2008, <italic><tp:taxon-name>Longidorus pius</tp:taxon-name></italic> Barsi &amp; Lamberti, 2001<italic>, L. nevesi</italic> Macara, 1986, <italic><tp:taxon-name>Longidorus major</tp:taxon-name></italic> Roca &amp; d’Erico, 1987, <italic><tp:taxon-name>Longidorus carpathicus</tp:taxon-name></italic>, <italic><tp:taxon-name>Longidorus piceicola</tp:taxon-name></italic>, <italic><tp:taxon-name>Longidorus vinearum</tp:taxon-name></italic> Bravo &amp; Roca, 1995, <italic><tp:taxon-name>Longidorus pauli</tp:taxon-name></italic> Lamberti, Molinari,De Luca, Agostinelli &amp; Di Vito, 1999, <italic><tp:taxon-name>Longidorus arthensis</tp:taxon-name></italic>, <italic><tp:taxon-name>Longidorus iuglandis</tp:taxon-name></italic> Roca, Lamberti &amp; Agostinelli, 1985, <italic><tp:taxon-name>Longidorus picenus</tp:taxon-name></italic> Roca, Lamberti &amp; Agostinelli, 1985, <italic><tp:taxon-name>Longidorus silvae</tp:taxon-name></italic> Roca, 1993, <italic><tp:taxon-name>Longidorus uroshis</tp:taxon-name></italic>, <italic><tp:taxon-name>Longidorus saginus</tp:taxon-name></italic> Khan, Seshardi, Weischer &amp; Mathen, 1971, <italic><tp:taxon-name>Longidorus orongorongensis</tp:taxon-name></italic> Yeates &amp; Van Etteger, 1992, <italic><tp:taxon-name>Longidorus cretensis</tp:taxon-name></italic> Tzortzakakis, Peneva, Terzakis, Neilson &amp; Brown, 2001, <italic><tp:taxon-name>Longidorus cylindricaudatus</tp:taxon-name></italic> Krnjaić, Roca, Krnjaic &amp; Agostinelli, 2005, <italic><tp:taxon-name>Longidorus fasciatus</tp:taxon-name></italic> Roca &amp; Lamberti, 1981 and <italic><tp:taxon-name>Longidorus litchii</tp:taxon-name></italic>. <italic><tp:taxon-name>Longidorus carniolensis</tp:taxon-name></italic> sp. n. can be differentiated from all these species either by morphometrics or/and quantitative characters. It differs from:</p><p><italic><tp:taxon-name>Longidorus poessneckensis</tp:taxon-name></italic> – by its somewhat longer odontostyle (ave. 147.5 (136–157) <italic>vs</italic> ave. 133 (122–142), ave. 126 (122–130) and ave. 140.2 (132–148) μm); more posteriorly sitated guiding ring (ave. 44.6 (42–47) <italic>vs</italic> ave. 40 (36–43) and 39 ave. (37–40) μm); tail short conoidal <italic>vs</italic> elongate conoid in J1 (c’=1.2–1.5 <italic>vs</italic> 1.8–2.2 and 1.8–2.5); males abundant <italic>vs</italic> males very rare (<xref ref-type="bibr" rid="B52">Sturhan and Loof 2001</xref>, <xref ref-type="bibr" rid="B32">Lišková and Kumari 2010</xref>, <xref ref-type="bibr" rid="B22">Kornobis and Peneva 2011</xref>);</p><p><italic><tp:taxon-name>Longidorus macrosoma</tp:taxon-name></italic> – by its shorter (5.6–8.2 <italic>vs</italic> 8.4–11.9 mm) and more plump (a=51–72.4 <italic>vs</italic> 77–113 and 105–126) body; differently shaped lip region <!--PageBreak--><!--PageBreak--><!--PageBreak-->(laterally rounded <italic>vs</italic> truncated, flattened); somewhat longer odontostyle (136–157 <italic>vs</italic> 113–148 μm); different tail shape in J1, bluntly conoidal <italic>vs</italic> mucronate; longer spicules in males 122–145 <italic>vs</italic> 105 μm and ave. 116.2 (112–121) μm (<xref ref-type="bibr" rid="B19">Hooper 1961</xref>, <xref ref-type="bibr" rid="B30">Lamberti et al. 2001</xref>);</p><p><italic><tp:taxon-name>Longidorus caespiticola</tp:taxon-name></italic> – by its longer odontostyle (136–157 <italic>vs</italic> 100–120, 96–109 μm); different numbers of dorsal (2–5 <italic>vs</italic> a single pore) and ventral (7–10 <italic>vs</italic> 5–6) pores; more posteriorly sitated guiding ring (42–47 <italic>vs</italic> 30–41, 37, 42.5 μm); longer spicules in males (122–145 <italic>vs</italic> 90, 80–95 μm), smaller <bold>c’</bold> value in J1 (1.2–1.5 <italic>vs</italic> almost 2) (<xref ref-type="bibr" rid="B19">Hooper 1961</xref>, <xref ref-type="bibr" rid="B50">Širca and Urek 2009</xref>);</p><p><italic><tp:taxon-name>Longidorus helveticus</tp:taxon-name></italic> – by different tail shape of J1 being bluntly conoid <italic>vs</italic> mucronated; longer (122–145 <italic>vs</italic> 104–118 μm ) and differently shaped spicules (<xref ref-type="bibr" rid="B30">Lamberti et al. 2001</xref>);</p><p><!--PageBreak--><italic><tp:taxon-name>Longidorus macroteromucronatus</tp:taxon-name></italic> – by having more posteriorly situated guide ring (42–47 vs 38 μm); thicker cuticle along the body (6–7 <italic>vs</italic> 4 μm) and on tail region (9–10.5 v<italic>s</italic> 13–15 μm); longer odontostyle (136–157 <italic>vs</italic> 133 μm) (<xref ref-type="bibr" rid="B2">Altherr 1974</xref>);</p><p><italic><tp:taxon-name>Longidorus raskii</tp:taxon-name></italic> – by its wider lip region (23–25 <italic>vs</italic> 15–19 and 14–16 μm); more posteriorly situated guiding ring (42–47 <italic>vs</italic> 33–38 and 33–43 μm); longer odontostyle (136–157 <italic>vs</italic> 90–103 and 98–100 μm);longer spicules (122–145 <italic>vs</italic> 82–103 and 79–90 μm) (<xref ref-type="bibr" rid="B28">Lamberti and Agostinelli 1993</xref>, <xref ref-type="bibr" rid="B30">Lamberti et al. 2001</xref>, <xref ref-type="bibr" rid="B23">Krnjaić et al. 2002</xref>);</p><p><italic><tp:taxon-name>Longidorus kheirii</tp:taxon-name></italic> – by itslonger odontostyle (136–157 <italic>vs</italic> 111–130 μm); different tail shape in J1 (bluntly conoidal <italic>vs</italic> mucronated); males abundant <italic>vs</italic> males rare; longer spicules (122–145 <italic>vs</italic> 80 μm) (<xref ref-type="bibr" rid="B40">Pedram et al. 2008</xref>);</p><p><italic><tp:taxon-name>Longidorus pius</tp:taxon-name></italic> – by its more posterior position of the guiding ring (42–47 <italic>vs</italic> 35–42 and 37–42.5 μm); different tail shape in J1 (bluntly conoidal <italic>vs</italic> mucronated); males abundant <italic>vs</italic> males absent (<xref ref-type="bibr" rid="B6">Barsi and Lamberti 2001a</xref>, <xref ref-type="bibr" rid="B5">Barsi and De Luca 2008</xref>)</p><p><italic><tp:taxon-name>Longidorus nevesi</tp:taxon-name></italic> – by having wider lip region (23–25 <italic>vs</italic> 16–22 μm), different amphidial fovea shape (pouch like, not bilobed <italic>vs</italic> bilobed); differently shaped and longer spicules in males (122–145 <italic>vs</italic> 87–100 μm) (<xref ref-type="bibr" rid="B38">Macara 1986</xref>);</p><p><italic><tp:taxon-name>Longidorus major</tp:taxon-name></italic> – by having shorter body (L=5.6–8.2 <italic>vs</italic> 8.5–12 mm); somewhat narrower lip region (23–25 <italic>vs</italic> 22–27 μm); different tail shape in J1 (bluntly conoidal <italic>vs</italic> mucronate) and amphidial fovea (pouch like, not bilobed <italic>vs</italic> bilobed), males abundant <italic>vs</italic> males absent (<xref ref-type="bibr" rid="B43">Roca and d’Erico 1987</xref>);</p><p><italic><tp:taxon-name>Longidorus carpathicus</tp:taxon-name></italic> – by its longer body (L=5.6–8.2 mm <italic>vs</italic> 6.2–6.5 mm); wider (23–25 <italic>vs</italic> 16–18 μm) and differently shaped lip region; lower <bold>c’</bold> value (<bold>c’</bold>= ave. 0.6 (0.5–1.0) <italic>vs</italic> <bold>c’</bold>= 0.8); different shape in J1 (bluntly conoidal <italic>vs</italic> mucronated with a rather long mucro); males abundant <italic>vs</italic> males absent (<xref ref-type="bibr" rid="B33">Lišková et al. 1997</xref>);</p><p><italic><tp:taxon-name>Longidorus piceicola</tp:taxon-name></italic> – by having longer body (L=5.6–8.2 <italic>vs</italic> 4.2–6.5, 4.4–8.0 and 5.2–7.9 mm); wider (23–25 <italic>vs</italic> 14–17 μm) and differently shaped lip region (continious, almost flat <italic>vs</italic> broadly rounded); lower <bold>c’</bold> value (<bold>c’</bold>=ave. 0.6 (0.5–1.0) <italic>vs</italic> <bold>c’</bold>=0.9–1.3); differently shaped tail in J1 (bluntly conoidal <italic>vs</italic> elongate conoid) (<xref ref-type="bibr" rid="B33">Lišková et al. 1997</xref>, <xref ref-type="bibr" rid="B7">Barsi and Lamberti 2001b</xref>);</p><p><italic><tp:taxon-name>Longidorus vinearum</tp:taxon-name></italic> – by having different lip region shape (abruptly <italic>vs</italic> gradually tapering), different shape of amphidial fovea (pouch like not bilobed <italic>vs</italic> irregularly bilobed); longer odontostyle (136–157 <italic>vs</italic> 105.5–132.5 μm); different tail shape in J1 (bluntly conoidal <italic>vs</italic> conical, c’=1.2–1.5 <italic>vs</italic> 1.9–2.8) (<xref ref-type="bibr" rid="B9">Bravo and Roca 1995</xref>);</p><p><italic><tp:taxon-name>Longidorus pauli</tp:taxon-name></italic> – by having different (continious <italic>vs</italic> slightly offset) and wider (23–25 <italic>vs</italic> 14–17 μm) lip region, amphidial fovea pouch like, not bilobed <italic>vs</italic> bilobed; longer odontostyle (136–157 <italic>vs</italic> 102–118 μm); lower <bold>a</bold> and <bold>c’</bold> values (<bold>a</bold>=51.0–72.4 <italic>vs</italic> <bold>a</bold>=120.3–143.5; <bold>c’</bold>= ave. 0.6 (0.5–1.0) <italic>vs</italic> <bold>c’</bold>=0.9 (0.8–1.0), respectively); more posteriorly situated guiding ring (42–47 <italic>vs</italic> 27–36 μm); longer spicules (122–145 <italic>vs</italic> 61–69 μm); different tail shape in J1 (bluntly conoidal <italic>vs</italic> subdigitate) (<xref ref-type="bibr" rid="B31">Lamberti et al. 1999</xref>);</p><p><italic><tp:taxon-name>Longidorus arthensis</tp:taxon-name></italic> – by itswider (23–25 <italic>vs</italic> 14–17 μm) lip region, amphidial fovea pouch like not bilobed <italic>vs</italic> bilobed; longer odontostyle (136–157 <italic>vs</italic> 102–111 μm); lower <bold>c’</bold> values (<bold>c’</bold>=av 0.6 (0.5–0.1) <italic>vs</italic> <bold>c’</bold>=av 0.9 (0.8–1.1); more posteriorly sitated guiding ring<!--PageBreak--> (42–47 <italic>vs</italic> 30–38 μm); longer spicules (122–145 <italic>vs</italic> 60–66 μm); different tail shape in J1 (bluntly conoidal <italic>vs</italic> mucronated) (<xref ref-type="bibr" rid="B10">Brown et al. 1994</xref>);</p><p><italic><tp:taxon-name>Longidorus iuglandis</tp:taxon-name></italic> – by its wider lip region (23–25 <italic>vs</italic> 14–16 μm); amphidial pouches not bilobed <italic>vs</italic> bilobed; longer odonostyle (136–157 <italic>vs</italic> 112–128 μm); more posterior position of the guiding ring (42–47 <italic>vs</italic> 31–41 μm); longer tail (34–69 <italic>vs</italic> 33–41 μm); longer spicules (122–145 <italic>vs</italic> 93–99 μm); different tail shape in J1 (bluntly conoidal <italic>vs</italic> mucronated) (<xref ref-type="bibr" rid="B45">Roca et al. 1985</xref>);</p><p><italic><tp:taxon-name>Longidorus picenus</tp:taxon-name></italic> - by its wider lip region (23–25 <italic>vs</italic> 19–22 μm); amphidial fovea not bilobed <italic>vs</italic> bilobed; more posterior position of the guiding ring (42–47 <italic>vs</italic> 31–41 μm); longer spicules (122–145 <italic>vs</italic> 103–112 μm); different tail shape in J1 (bluntly conoidal <italic>vs</italic> mucronated) (<xref ref-type="bibr" rid="B45">Roca et al. 1985</xref>);</p><p><italic><tp:taxon-name>Longidorus silvae</tp:taxon-name></italic> - by its more plump body (<bold>a</bold>=51.0–72.4 <italic>vs</italic> <bold>a</bold>=87.5–137.5 in Italian population and <bold>a</bold>=87.4–116 in Serbian populations), wider lip region (23–25 <italic>vs</italic> 14–17 μm); amphidial fovea not bilobed <italic>vs</italic> bilobed; longer odontostyle (136–157 <italic>vs</italic> 113.5–133 μm (Italian population) and 108–136 μm (Serbian populations)); different tail shape in J1 (bluntly conoidal <italic>vs</italic> mucronated); males abundant <italic>vs</italic> males rare; longer spicules (122–145 <italic>vs</italic> 77–78 μm) (<xref ref-type="bibr" rid="B42">Roca 1993</xref>, <xref ref-type="bibr" rid="B4">Barsi and Lamberti 2004</xref>, <xref ref-type="bibr" rid="B8">Barsi et al. 2007</xref>);</p><p><italic><tp:taxon-name>Longidorus uroshis</tp:taxon-name></italic> – by having wider (23–25 <italic>vs</italic> 15–20.5 μm) lip region; lower <bold>a</bold> values (<bold>a</bold>=51.0–72.4 <italic>vs</italic> a=96.9–108.9); different tail shape in J1 (bluntly conoidal <italic>vs</italic> mucronated); longer spicules (122–145 <italic>vs</italic> 59–72 μm) (<xref ref-type="bibr" rid="B24">Krnjaić et al. 2000</xref>);</p><p><!--PageBreak--><!--PageBreak--><italic><tp:taxon-name>Longidorus saginus</tp:taxon-name></italic> – by having longer body (L=5.6–9.5 <italic>vs</italic> 4.8–6.4 mm); amphidial fovea pouch shaped not bilobed <italic>vs</italic> asymetrically bilobed; longer tail (34–69 <italic>vs</italic> 21–33 μm) (<xref ref-type="bibr" rid="B21">Khan et al. 1971</xref>);</p><p><italic><tp:taxon-name>Longidorus orongorongensis</tp:taxon-name></italic> – by its more anterior position of the guiding ring (42 -47 <italic>vs</italic> 63–73 μm); shorter odontostyle (136–157 <italic>vs</italic> 152–166 μm); longer spicules (122–145 <italic>vs</italic> 84–87 μm) (<xref ref-type="bibr" rid="B60">Yeates et al. 1992</xref>);</p><p><italic><tp:taxon-name>Longidorus cretensis</tp:taxon-name></italic> – by having normal <italic>vs</italic> abnormal location of pharyngeal glands; wider lip region (23–25 <italic>vs</italic> 17–21 μm); longer spicules (122–145 <italic>vs</italic> 71–91 μm); different tail shape in J1 (bluntly conoidal <italic>vs</italic> conoid pointed) (<xref ref-type="bibr" rid="B57">Tzortzakakis et al. 2001</xref>);</p><p><italic><tp:taxon-name>Longidorus cylindricaudatus</tp:taxon-name></italic> – by having lip region abruptly <italic>vs</italic> gradually tapering; amphidial fovea not bilobed <italic>vs</italic> bilobed; shorter odontostyle (136–157 <italic>vs</italic> 164–178 μm); lower <bold>a</bold> values (<bold>a</bold>=51–72.4 <italic>vs</italic> <bold>a</bold>=94.4–113.4); males abundant <italic>vs</italic> males absent (<xref ref-type="bibr" rid="B25">Krnjaić et al. 2005</xref>);</p><p><italic><tp:taxon-name>Longidorus fasciatus</tp:taxon-name></italic> – by its wider lip region (23–25 <italic>vs</italic> 12–14 μm); different amphidial poches (not bilobed <italic>vs</italic> asymmetrically bilobed); longer odontostyle (136–157 <italic>vs</italic> 102–119 μm; male abundant <italic>vs</italic> males absent (<xref ref-type="bibr" rid="B44">Roca and Lamberti 1981</xref>);</p><p><italic><tp:taxon-name>Longidorus litchii</tp:taxon-name></italic> – by its somewhat shorter odontostyle (136–157 <italic>vs</italic> 138–171 mm); different amphidial poches (not bilobed <italic>vs</italic> bilobed); more anterior postion of the guiding<!--PageBreak--> ring (42–47 <italic>vs</italic> 82.5–96.5 μm); different tail shape in J1 (bluntly conoidal <italic>vs</italic> elongate conoid with long digitate tip, <bold>c’</bold>=1.2–1.5 <italic>vs</italic> <bold>c’</bold>=2.7–3.4); longer spicules (122–145 vs 68.5–71 μm) (<xref ref-type="bibr" rid="B58">Xu and Cheng 1992</xref>).</p></tp:treatment-sec><tp:treatment-sec sec-type="Type-locality and plant association"><title>Type-locality and plant association.</title><p>An old vineyard with roots of several <italic><tp:taxon-name>Vitis vinifera</tp:taxon-name></italic> varieties close to Drašiči village in southern part of Slovenia (<named-content xmlns:xlink="http://www.w3.org/1999/xlink" content-type="dwc:verbatimCoordinates" xlink:type="simple">45°39'N; 15°23'E</named-content>), 229 m above sea-level.</p><p>Other-locality: a vineyard close to Krmačina village in southern part of Slovenia.</p></tp:treatment-sec><tp:treatment-sec sec-type="Distribution"><title>Distribution notes.</title><p><italic><tp:taxon-name>Longidorus carniolensis</tp:taxon-name></italic> n. sp were detected in 6 out of 10 soil samples from locations of Drašiči and Krmačina. Population density was 4–15 specimens of all developmental stages per 200 cm<sup>3</sup> of soil sample.</p></tp:treatment-sec><tp:treatment-sec sec-type="Type-material"><title>Type-material.</title><p>Holotype female and 2 female, 5 male and 8 juvenile (3 J1, 1 J2, 2 J3, 2 J4) paratypes deposited in the Nematode Collection of Agricultural Institute of Slovenia, Ljubljana, Slovenia; two female, two male and 10 juvenile (3 J1, 2 J2, 2 J3, 2 J4)<!--PageBreak--> paratypes - in the Wageningen Nematode Collection (WaNeCo), Wageningen, the Netherlands; one female, one male and 6 juvenile (3 J1, 1 J2, 1 J3, 1 J4) paratypes - in the Nematode Collection of The Food and Environment Research Agency, Sand Hutton, UK (former Rothamsted Nematode Collection); one female, three male and 6 juvenile (3 J1, 2 J3, 1 J4) paratypes - in the Nematode Collection of the Zoology Museum, Ghent University, Belgium; one female, three male and two juvenile (1 J3, 1 J4) paratypes - in the Nematode Collection of the Institute of Plant Protection, Bari, Italy; two female, one male and 6 juvenile (3 J1, 1 J2, 1 J3, 1 J4) paratypes - in the Nematode Collection of the University of California at Riverside, USA; one female, one male and two juvenile (1 J3, 1 J4) paratypes - in the USDA Nematode Collection, Beltsville, Maryland, USA; 4 female, 5 male and 8 juvenile (3 J1, 1 J2, 2 J3, 2 J4) paratypes - in the Nematode Collection of the Institute of Biodiversity and Ecosystem Research, BAS, Sofia.</p></tp:treatment-sec><tp:treatment-sec sec-type="Etymology"><title>Etymology.</title><p>The species epithet <italic>carniolensis</italic> was derived from Carniola which is the Latin name of the Kranjska province, a historical region that comprised parts of what is now Slovenia.</p></tp:treatment-sec><tp:treatment-sec sec-type="rDNA sequence analysis"><title>rDNA sequence analysis.</title><p>Cluster analyses of the D2-D3 expansion regions of the 28S rDNA nuclear gene sequences of <italic><tp:taxon-name>Longidorus carniolensis</tp:taxon-name></italic> sp. n. and closely related species (<xref ref-type="table" rid="T1">Table 1</xref>) were performed and a phylogenetic tree was constructed (<xref ref-type="fig" rid="F12">Fig. 12</xref>). The sequences of both populations of <italic><tp:taxon-name>Longidorus carniolensis</tp:taxon-name></italic> sp. n.from Drašiči and Krmačina were identical. They formed a distinct clade within a cluster of the closely related sequences of <italic><tp:taxon-name>Longidorus poessneckensis</tp:taxon-name></italic>, <italic><tp:taxon-name>Longidorus helveticus</tp:taxon-name></italic>, <italic><tp:taxon-name>Longidorus macrosoma</tp:taxon-name></italic>, <italic><tp:taxon-name>Longidorus caespiticola</tp:taxon-name></italic> and <italic><tp:taxon-name>Longidorus latocephalus</tp:taxon-name></italic>. The closest sequence to <italic><tp:taxon-name>Longidorus carniolensis</tp:taxon-name></italic> sp. n.was the sequence of <italic><tp:taxon-name>Longidorus poessneckensis</tp:taxon-name></italic> (Acc. No EF538750) with 91.9% of similarity.</p><fig id="F12" position="float" orientation="portrait"><label>Figure 12.</label><caption><p>Phylogenetic tree of rDNA D2/D3 expansion region sequences of <italic><tp:taxon-name>Longidorus carniolensis</tp:taxon-name></italic> sp. n. from Slovenia (square mark) and sequences of closely related <italic><tp:taxon-name>Longidorus</tp:taxon-name></italic> species (NCBI GenBank). Sequences were analysed using Neighbour Joining Method. Bootstrap support values higher than 50% are presented.</p></caption><graphic xmlns:xlink="http://www.w3.org/1999/xlink" xlink:href="ZooKeys-141-001-g012.jpg" position="float" orientation="portrait" xlink:type="simple"/></fig></tp:treatment-sec><tp:treatment-sec><!--Section generated to contain objects referenced in tp:taxon-treatment.--><table-wrap id="T1" position="float" orientation="portrait"><label>Table 1.</label><caption><p>Species of fam. <tp:taxon-name>Longidoridae</tp:taxon-name> used in phylogenetic reconstructions. </p></caption><table><tbody><tr><th rowspan="1" colspan="1"><bold>GenBank accession number</bold></th><th rowspan="1" colspan="1"><bold>Nematode species</bold></th><th rowspan="1" colspan="1"><bold>Origin</bold></th><th rowspan="1" colspan="1"><bold>Reference</bold></th></tr><tr><td rowspan="1" colspan="1">AY601583</td><td rowspan="1" colspan="1"><italic><tp:taxon-name>Longidorus africanus</tp:taxon-name></italic> Merny, 1966</td><td rowspan="1" colspan="1">California, USA</td><td rowspan="1" colspan="1"><xref ref-type="bibr" rid="B16">He et al. 2005</xref></td></tr><tr><td rowspan="1" colspan="1">AY494715</td><td rowspan="1" colspan="1"><italic><tp:taxon-name>Longidorus americanum</tp:taxon-name></italic> Handoo, Carta &amp; Skantar, 2005</td><td rowspan="1" colspan="1">Georgia, USA</td><td rowspan="1" colspan="1"><xref ref-type="bibr" rid="B15">Handoo et al. 2005</xref></td></tr><tr><td rowspan="1" colspan="1">AY601571</td><td rowspan="1" colspan="1"><italic><tp:taxon-name>Longidorus apulus</tp:taxon-name></italic> Lamberti &amp; Bleve-Zacheo, 1977</td><td rowspan="1" colspan="1">Mola di Bari, Italy</td><td rowspan="1" colspan="1"><xref ref-type="bibr" rid="B16">He et al. 2005</xref></td></tr><tr><td rowspan="1" colspan="1">AY601570</td><td rowspan="1" colspan="1"><italic><tp:taxon-name>Longidorus arthensis</tp:taxon-name></italic> Brown, Grunder, Hooper, Klingler &amp; Kunz, 1974</td><td rowspan="1" colspan="1">Suter, Switzerland</td><td rowspan="1" colspan="1"><xref ref-type="bibr" rid="B16">He et al. 2005</xref></td></tr><tr><td rowspan="1" colspan="1">AY601574</td><td rowspan="1" colspan="1"><italic><tp:taxon-name>Longidorus athesinus</tp:taxon-name></italic> Lamberti, Coiro &amp; Agostinelli, 1991</td><td rowspan="1" colspan="1">Italy</td><td rowspan="1" colspan="1"><xref ref-type="bibr" rid="B16">He et al. 2005</xref></td></tr><tr><td rowspan="1" colspan="1">AY601572</td><td rowspan="1" colspan="1"><italic><tp:taxon-name>Longidorus attenuatus</tp:taxon-name></italic> Hooper, 1961</td><td rowspan="1" colspan="1">Germany</td><td rowspan="1" colspan="1"><xref ref-type="bibr" rid="B16">He et al. 2005</xref></td></tr><tr><td rowspan="1" colspan="1">AY601576</td><td rowspan="1" colspan="1"><italic><tp:taxon-name>Longidorus breviannulatus</tp:taxon-name></italic> Norton &amp; Hoffmann, 1975</td><td rowspan="1" colspan="1">Nebraska, USA</td><td rowspan="1" colspan="1"><xref ref-type="bibr" rid="B16">He et al. 2005</xref></td></tr><tr><td rowspan="1" colspan="1">HM447030</td><td rowspan="1" colspan="1"><italic><tp:taxon-name>Longidorus caespiticola</tp:taxon-name></italic></td><td rowspan="1" colspan="1">Brdo, Slovenia</td><td rowspan="1" colspan="1"><xref ref-type="bibr" rid="B50">Širca and Urek 2009</xref></td></tr><tr><td rowspan="1" colspan="1">AY601585</td><td rowspan="1" colspan="1"><italic><tp:taxon-name>Longidorus camelliae</tp:taxon-name></italic> Zheng, Peneva &amp; Brown, 2000</td><td rowspan="1" colspan="1">Hangzhou, China</td><td rowspan="1" colspan="1"><xref ref-type="bibr" rid="B16">He et al. 2005</xref></td></tr><tr><td rowspan="1" colspan="1">JN631811</td><td rowspan="1" colspan="1"><italic><tp:taxon-name>Longidorus carniolensis</tp:taxon-name></italic> sp. n.</td><td rowspan="1" colspan="1">Krmačina, Slovenia</td><td rowspan="1" colspan="1">This study</td></tr><tr><td rowspan="1" colspan="1">JN631812</td><td rowspan="1" colspan="1"><italic><tp:taxon-name>Longidorus carniolensis</tp:taxon-name></italic> sp. n.</td><td rowspan="1" colspan="1">Drašiči, Slovenia</td><td rowspan="1" colspan="1">This study</td></tr><tr><td rowspan="1" colspan="1">AF480072</td><td rowspan="1" colspan="1"><italic><tp:taxon-name>Longidorus carpathicus</tp:taxon-name></italic> Lišková, Robbins &amp; Brown, 1997</td><td rowspan="1" colspan="1">Germany</td><td rowspan="1" colspan="1">Rubtsova 2001</td></tr><tr><td rowspan="1" colspan="1">EF654539</td><td rowspan="1" colspan="1"><italic><tp:taxon-name>Longidorus distinctus</tp:taxon-name></italic> Lamberti, Choleva &amp; Agostinelli, 1983</td><td rowspan="1" colspan="1">Kráľovský Chlmec, Slovakia</td><td rowspan="1" colspan="1"><xref ref-type="bibr" rid="B34">Lišková 2007</xref></td></tr><tr><td rowspan="1" colspan="1">AY593057</td><td rowspan="1" colspan="1"><italic><tp:taxon-name>Longidorus dunensis</tp:taxon-name></italic> Brinkman, Loof &amp; Barbez, 1987</td><td rowspan="1" colspan="1"/><td rowspan="1" colspan="1">Holterman et al. Unpublished </td></tr><tr><td rowspan="1" colspan="1">AY601575</td><td rowspan="1" colspan="1"><italic><tp:taxon-name>Longidorus edmundsi</tp:taxon-name></italic> Hunt &amp; Siddiqi</td><td rowspan="1" colspan="1">Caribbean sea beach, Cuba</td><td rowspan="1" colspan="1"><xref ref-type="bibr" rid="B16">He et al. 2005</xref></td></tr><tr><td rowspan="1" colspan="1">HM447032</td><td rowspan="1" colspan="1"><italic><tp:taxon-name>Longidorus elongatus</tp:taxon-name></italic></td><td rowspan="1" colspan="1">Maribor, Slovenia</td><td rowspan="1" colspan="1"><xref ref-type="bibr" rid="B50">Širca and Urek 2009</xref></td></tr><tr><td rowspan="1" colspan="1">AY601573</td><td rowspan="1" colspan="1"><italic><tp:taxon-name>Longidorus euonymus</tp:taxon-name></italic> Mali &amp; Hooper, 1973</td><td rowspan="1" colspan="1">Zabagr, Hungary</td><td rowspan="1" colspan="1"><xref ref-type="bibr" rid="B16">He et al. 2005</xref></td></tr><tr><td rowspan="1" colspan="1">AY601581</td><td rowspan="1" colspan="1"><italic><tp:taxon-name>Longidorus goodeyi</tp:taxon-name></italic> Hooper, 1961</td><td rowspan="1" colspan="1">Peebles, Scotland, UK</td><td rowspan="1" colspan="1"><xref ref-type="bibr" rid="B16">He et al. 2005</xref></td></tr><tr><td rowspan="1" colspan="1">HM447031</td><td rowspan="1" colspan="1"><italic><tp:taxon-name>Longidorus helveticus</tp:taxon-name></italic></td><td rowspan="1" colspan="1">Trška gora, Slovenia</td><td rowspan="1" colspan="1"><xref ref-type="bibr" rid="B50">Širca and Urek 2009</xref></td></tr><tr><td rowspan="1" colspan="1">AF480074</td><td rowspan="1" colspan="1"><italic><tp:taxon-name>Longidorus intermedius</tp:taxon-name></italic> Kozlowska &amp; Seinhorst, 1979</td><td rowspan="1" colspan="1">Germany</td><td rowspan="1" colspan="1"><xref ref-type="bibr" rid="B46">Rubtsova et al. 2001</xref></td></tr><tr><td rowspan="1" colspan="1">DQ364599</td><td rowspan="1" colspan="1"><italic><tp:taxon-name>Longidorus juvenilis</tp:taxon-name></italic></td><td rowspan="1" colspan="1">Svetinje, Slovenia</td><td rowspan="1" colspan="1"><xref ref-type="bibr" rid="B49">Širca et al. 2007</xref></td></tr><tr><td rowspan="1" colspan="1">AY601568</td><td rowspan="1" colspan="1"><italic><tp:taxon-name>Longidorus latocephalus</tp:taxon-name></italic> Lamberti, Choleva &amp; Agostinelli, 1983</td><td rowspan="1" colspan="1">Greece</td><td rowspan="1" colspan="1"><xref ref-type="bibr" rid="B16">He et al. 2005</xref></td></tr><tr><td rowspan="1" colspan="1">DQ364600</td><td rowspan="1" colspan="1"><italic><tp:taxon-name>Longidorus leptocephalus</tp:taxon-name></italic></td><td rowspan="1" colspan="1">Juršinci, Slovenia</td><td rowspan="1" colspan="1"><xref ref-type="bibr" rid="B49">Širca et al. 2007</xref></td></tr><tr><td rowspan="1" colspan="1">AY601565</td><td rowspan="1" colspan="1"><italic><tp:taxon-name>Longidorus macrosoma</tp:taxon-name></italic> Hooper, 1961</td><td rowspan="1" colspan="1">Switzerland</td><td rowspan="1" colspan="1"><xref ref-type="bibr" rid="B16">He et al. 2005</xref></td></tr><tr><td rowspan="1" colspan="1">HM447029</td><td rowspan="1" colspan="1"><italic><tp:taxon-name>Longidorus moesicus</tp:taxon-name></italic></td><td rowspan="1" colspan="1">Vrhpolje, Slovenia</td><td rowspan="1" colspan="1"><xref ref-type="bibr" rid="B50">Širca and Urek 2009</xref></td></tr><tr><td rowspan="1" colspan="1">AY601577</td><td rowspan="1" colspan="1"><italic><tp:taxon-name>Longidorus piceicola</tp:taxon-name></italic> Lišková, Robbins &amp; Brown, 1997</td><td rowspan="1" colspan="1">Branisko, Slovakia</td><td rowspan="1" colspan="1"><xref ref-type="bibr" rid="B16">He et al. 2005</xref></td></tr><tr><td rowspan="1" colspan="1">EF538750</td><td rowspan="1" colspan="1"><italic><tp:taxon-name>Longidorus poessneckensis</tp:taxon-name></italic> Altherr, 1974</td><td rowspan="1" colspan="1">Cerne Voderady, Czech Republic</td><td rowspan="1" colspan="1"><xref ref-type="bibr" rid="B27">Kumari et al. 2009</xref></td></tr><tr><td rowspan="1" colspan="1">AF480073</td><td rowspan="1" colspan="1"><italic><tp:taxon-name>Longidorus profundorum</tp:taxon-name></italic> Hooper, 1965</td><td rowspan="1" colspan="1">Germany</td><td rowspan="1" colspan="1"><xref ref-type="bibr" rid="B46">Rubtsova et al. 2001</xref></td></tr><tr><td rowspan="1" colspan="1">AF480071</td><td rowspan="1" colspan="1"><italic><tp:taxon-name>Longidorus sturhani</tp:taxon-name></italic> Rubtsova, Subbotin, Brown &amp; Moens, 2001</td><td rowspan="1" colspan="1">Belgium</td><td rowspan="1" colspan="1"><xref ref-type="bibr" rid="B46">Rubtsova et al. 2001</xref></td></tr><tr><td rowspan="1" colspan="1">EF538754</td><td rowspan="1" colspan="1"><italic><tp:taxon-name>Longidorus uroshis</tp:taxon-name></italic> Krnjaic, Lamberti, Krnjaic, Agostinelli &amp; Radicci, 2002</td><td rowspan="1" colspan="1">Velke Pole, Slovakia</td><td rowspan="1" colspan="1"><xref ref-type="bibr" rid="B27">Kumari et al. 2009</xref></td></tr><tr><td rowspan="1" colspan="1">AY601628</td><td rowspan="1" colspan="1"><italic><tp:taxon-name>Xiphinema index</tp:taxon-name></italic> Thorne &amp; Allen</td><td rowspan="1" colspan="1">Argentina</td><td rowspan="1" colspan="1"><xref ref-type="bibr" rid="B16">He et al. 2005</xref></td></tr></tbody></table></table-wrap></tp:treatment-sec><ref-list><ref id="B35"><mixed-citation xmlns:xlink="http://www.w3.org/1999/xlink" xlink:type="simple"><person-group><name name-style="western"><surname>Loof</surname><given-names>PAA</given-names></name><name name-style="western"><surname>Coomans</surname><given-names>A</given-names></name></person-group> (<year>1972</year>)<article-title> The oesophageal gland nuclei of Longidoridae (Dorylaimida).</article-title><source>Nematologica </source><volume>18</volume>: <fpage>213</fpage>-<lpage>233</lpage>. <ext-link ext-link-type="uri" xlink:href="http://dx.doi.org/10.1163/187529272X00458" xlink:type="simple">doi: 10.1163/187529272X00458</ext-link></mixed-citation></ref><ref id="B11"><mixed-citation xmlns:xlink="http://www.w3.org/1999/xlink" xlink:type="simple"><person-group><name name-style="western"><surname>Chen</surname><given-names>Q</given-names></name><name name-style="western"><surname>Hooper</surname><given-names>DJ</given-names></name><name name-style="western"><surname>Loof</surname><given-names>PAA</given-names></name><name name-style="western"><surname>Xu</surname><given-names>J</given-names></name></person-group> (<year>1997</year>)<article-title> A revised polytomous key for the identification of the genus <italic>Longidorus</italic> Micoletzky, 1922 (Nematoda: Dorylaimoidea).</article-title><source>Fundamental and Applied Nematology </source><volume>20</volume>: <fpage>15</fpage>-<lpage>28</lpage>.</mixed-citation></ref><ref id="B52"><mixed-citation xmlns:xlink="http://www.w3.org/1999/xlink" xlink:type="simple"><person-group><name name-style="western"><surname>Sturhan</surname><given-names>D</given-names></name><name name-style="western"><surname>Loof</surname><given-names>PAA</given-names></name></person-group> (<year>2001</year>)<article-title> Redescription of <italic>Longidorus poessneckensis</italic> Altherr, 1974 (Nematoda: Dorylaimida).</article-title><source>Russian Journal of Nematology </source><volume>9</volume>: <fpage>43</fpage>-<lpage>49</lpage>. <ext-link ext-link-type="uri" xlink:href="http://dx.doi.org/10.1007/BF00010982" xlink:type="simple">doi: 10.1007/BF00010982</ext-link></mixed-citation></ref><ref id="B32"><mixed-citation xmlns:xlink="http://www.w3.org/1999/xlink" xlink:type="simple"><person-group><name name-style="western"><surname>Lišková</surname><given-names>M</given-names></name><name name-style="western"><surname>Kumari</surname><given-names>S</given-names></name></person-group> (<year>2010</year>)<article-title> The notes on the occurrence of <italic>Longidorus poessneckensis</italic> in the Slovak Republic.</article-title><source>Helmintologia </source><volume>47</volume>: <fpage>264</fpage>-<lpage>268</lpage>. <ext-link ext-link-type="uri" xlink:href="http://dx.doi.org/10.2478/s11687-010-0041-8" xlink:type="simple">doi: 10.2478/s11687-010-0041-8</ext-link></mixed-citation></ref><ref id="B22"><mixed-citation xmlns:xlink="http://www.w3.org/1999/xlink" xlink:type="simple"><person-group><name name-style="western"><surname>Kornobis</surname><given-names>FW</given-names></name><name name-style="western"><surname>Peneva</surname><given-names>V</given-names></name></person-group> (<year>2011</year>)<article-title> <italic>Longidorus poessneckensis</italic> Altherr, 1974 and <italic>Longidorus piceicola</italic> Lišková, Robbins &amp; Brown, 1997 (Nematoda: Longidoridae): new records from Poland and the first description of the <italic>Longidorus poessneckensis</italic> male and a bivulval female.</article-title><source>Systematic Parasitology </source><volume>80</volume> (<issue>3</issue>): <fpage>205</fpage>-<lpage>216</lpage>. <ext-link ext-link-type="uri" xlink:href="http://dx.doi.org/10.1007/s11230-011-9325-8" xlink:type="simple">doi: 10.1007/s11230-011-9325-8</ext-link></mixed-citation></ref><ref id="B19"><mixed-citation xmlns:xlink="http://www.w3.org/1999/xlink" xlink:type="simple"><person-group><name name-style="western"><surname>Hooper</surname><given-names>D</given-names></name></person-group> (<year>1961</year>)<article-title> A redescription of <italic>Longidorus elongatus</italic> (de Man, 1876) Thorne &amp; Swanger, 1936 (Nematoda, Dorylaimidae), and description of five new species of <italic>Longidorus</italic> from Great Britain.</article-title><source>Nematologica </source><volume>6</volume>: <fpage>237</fpage>-<lpage>257</lpage>. <ext-link ext-link-type="uri" xlink:href="http://dx.doi.org/10.1163/187529261X00072" xlink:type="simple">doi: 10.1163/187529261X00072</ext-link></mixed-citation></ref><ref id="B30"><mixed-citation xmlns:xlink="http://www.w3.org/1999/xlink" xlink:type="simple"><person-group><name name-style="western"><surname>Lamberti</surname><given-names>F</given-names></name><name name-style="western"><surname>Kunz</surname><given-names>P</given-names></name><name name-style="western"><surname>Grunder</surname><given-names>J</given-names></name><name name-style="western"><surname>Molinari</surname><given-names>S</given-names></name><name name-style="western"><surname>De Luca</surname><given-names>F</given-names></name><name name-style="western"><surname>Agostinelli</surname><given-names>A</given-names></name><name name-style="western"><surname>Radicci</surname><given-names>V</given-names></name></person-group> (<year>2001</year>)<article-title> Molecular characterization of six <italic>Longidorus</italic> species from Switzerland with the description of <italic>Longidorus helveticus</italic> sp. n. (Nematoda, Dorylamida).</article-title><source>Nematologia mediterranea </source><volume>29</volume>: <fpage>181</fpage>-<lpage>205</lpage>.</mixed-citation></ref><ref id="B50"><mixed-citation xmlns:xlink="http://www.w3.org/1999/xlink" xlink:type="simple"><person-group><name name-style="western"><surname>Širca</surname><given-names>S</given-names></name><name name-style="western"><surname>Urek</surname><given-names>G</given-names></name></person-group> (<year>2009</year>)<article-title> Morphological and molecular characterization of six <italic>Longidorus</italic> species (Nematoda: Longidoridae) from Slovenia.</article-title><source>Russian Journal of Nematology </source><volume>17</volume> (<issue>2</issue>): <fpage>95</fpage>-<lpage>105</lpage>.</mixed-citation></ref><ref id="B2"><mixed-citation xmlns:xlink="http://www.w3.org/1999/xlink" xlink:type="simple"><person-group><name name-style="western"><surname>Altherr</surname><given-names>E</given-names></name></person-group> (<year>1974</year>)<article-title> Nématodes de la nappe phréatique du réseau fluvial de Saale (Turinge) II.</article-title><source>Limnologica </source><volume>9</volume>: <fpage>81</fpage>-<lpage>132</lpage>.</mixed-citation></ref><ref id="B28"><mixed-citation xmlns:xlink="http://www.w3.org/1999/xlink" xlink:type="simple"><person-group><name name-style="western"><surname>Lamberti</surname><given-names>F</given-names></name><name name-style="western"><surname>Agostinelli</surname><given-names>A</given-names></name></person-group> (<year>1993</year>)<article-title> <italic>Longidorus raskii</italic> sp. n. (Nematoda: Dorylaimida) from Switzerland.</article-title><source>Nematologia mediterranea </source><volume>21</volume>: <fpage>243</fpage>-<lpage>246</lpage>.</mixed-citation></ref><ref id="B23"><mixed-citation xmlns:xlink="http://www.w3.org/1999/xlink" xlink:type="simple"><person-group><name name-style="western"><surname>Krnjaić</surname><given-names>D</given-names></name><name name-style="western"><surname>Lamberti</surname><given-names>F</given-names></name><name name-style="western"><surname>Krnjaić</surname><given-names>S</given-names></name><name name-style="western"><surname>Agostinelli</surname><given-names>A</given-names></name><name name-style="western"><surname>Raddicci</surname><given-names>V</given-names></name></person-group> (<year>2002</year>)<article-title> Longidoridae (Nematoda) occurring in the Topčider Park of Belgrade, with the description of <italic>Paralongidorus serbicus</italic> sp. n.</article-title><source>Nematologia mediterranea </source><volume>30</volume>: <fpage>185</fpage>-<lpage>200</lpage>.</mixed-citation></ref><ref id="B40"><mixed-citation xmlns:xlink="http://www.w3.org/1999/xlink" xlink:type="simple"><person-group><name name-style="western"><surname>Pedram</surname><given-names>M</given-names></name><name name-style="western"><surname>Niknam</surname><given-names>G</given-names></name><name name-style="western"><surname>Robert</surname><given-names>RT</given-names></name><name name-style="western"><surname>Ye</surname><given-names>W</given-names></name><name name-style="western"><surname>Karegar</surname><given-names>A</given-names></name></person-group> (<year>2008</year>)<article-title> <italic>Longidorus kheirii</italic> sp. n. Nematoda: Longidoridae) from Iran.</article-title><source>Systematic Parasitology </source><volume>71</volume>: <fpage>199</fpage>-<lpage>211</lpage>. <ext-link ext-link-type="uri" xlink:href="http://dx.doi.org/10.1007/s11230-008-9148-4" xlink:type="simple">doi: 10.1007/s11230-008-9148-4</ext-link></mixed-citation></ref><ref id="B6"><mixed-citation xmlns:xlink="http://www.w3.org/1999/xlink" xlink:type="simple"><person-group><name name-style="western"><surname>Barsi</surname><given-names>L</given-names></name><name name-style="western"><surname>Lamberti</surname><given-names>F</given-names></name></person-group> (<year>2001a</year>)<article-title> <italic>Longidorus pius</italic> sp. n. (Nematoda: Longidoridae) from Macedonia.</article-title><source>Nematologia mediterranea </source><volume>29</volume>: <fpage>207</fpage>-<lpage>213</lpage>.</mixed-citation></ref><ref id="B5"><mixed-citation xmlns:xlink="http://www.w3.org/1999/xlink" xlink:type="simple"><person-group><name name-style="western"><surname>Barsi</surname><given-names>L</given-names></name><name name-style="western"><surname>De Luca</surname><given-names>F</given-names></name></person-group> (<year>2008</year>)<article-title> Morphological and molecular characterisation of <italic>Longidorus pius</italic> (Neamatoda: Dorylaimida) from the Republic of Macedonia.</article-title><source>Nematology </source><volume>10</volume>: <fpage>63</fpage>-<lpage>68</lpage>. <ext-link ext-link-type="uri" xlink:href="http://dx.doi.org/10.1163/156854108783360069" xlink:type="simple">doi: 10.1163/156854108783360069</ext-link></mixed-citation></ref><ref id="B38"><mixed-citation xmlns:xlink="http://www.w3.org/1999/xlink" xlink:type="simple"><person-group><name name-style="western"><surname>Macara</surname><given-names>M</given-names></name></person-group> (<year>1986</year>)<article-title> Two new species of <italic>Longidorus</italic> (Nematoda: Longidoridae) associated with forest plants in Portugal.</article-title><source>Nematologica </source><volume>31</volume>: <fpage>410</fpage>-<lpage>423</lpage>. <ext-link ext-link-type="uri" xlink:href="http://dx.doi.org/10.1163/187529285X00508" xlink:type="simple">doi: 10.1163/187529285X00508</ext-link></mixed-citation></ref><ref id="B43"><mixed-citation xmlns:xlink="http://www.w3.org/1999/xlink" xlink:type="simple"><person-group><name name-style="western"><surname>Roca</surname><given-names>F</given-names></name><name name-style="western"><surname>d’Errico</surname><given-names>FP</given-names></name></person-group> (<year>1987</year>)<article-title> <italic>Longidorus major</italic>, a new Longidoridae species from Italy.</article-title><source>Nematologia mediterranea </source><volume>15</volume>: <fpage>59</fpage>-<lpage>63</lpage>.</mixed-citation></ref><ref id="B33"><mixed-citation xmlns:xlink="http://www.w3.org/1999/xlink" xlink:type="simple"><person-group><name name-style="western"><surname>Lišková</surname><given-names>M</given-names></name><name name-style="western"><surname>Robbins</surname><given-names>RT</given-names></name><name name-style="western"><surname>Brown</surname><given-names>DJF</given-names></name></person-group> (<year>1997</year>)<article-title> Description of three new <italic>Longidorus</italic> species from Slovakia ( Nemata: Longidoridae).</article-title><source>Journal of Nematology </source><volume>3</volume>: <fpage>336</fpage>-<lpage>348</lpage>.</mixed-citation></ref><ref id="B7"><mixed-citation xmlns:xlink="http://www.w3.org/1999/xlink" xlink:type="simple"><person-group><name name-style="western"><surname>Barsi</surname><given-names>L</given-names></name><name name-style="western"><surname>Lamberti</surname><given-names>F</given-names></name></person-group> (<year>2001b</year>)<article-title> Morphometric variation and juvenile stages of <italic>Longidorus piceicola</italic> Liskova et al., 1997 (Nematoda: Longidoridae) from the former territory of Yugoslavia.</article-title><source>Russian Journal of Nematology </source><volume>9</volume>: <fpage>77</fpage>-<lpage>83</lpage>.</mixed-citation></ref><ref id="B9"><mixed-citation xmlns:xlink="http://www.w3.org/1999/xlink" xlink:type="simple"><person-group><name name-style="western"><surname>Bravo</surname><given-names>MA</given-names></name><name name-style="western"><surname>Roca</surname><given-names>F</given-names></name></person-group> (<year>1995</year>)<article-title> Observations on <italic>Longidorus africanus</italic> Merny from Portugal with description of <italic>Longidorus vinearum</italic> sp. n. (Nematoda: Longidoridae).</article-title><source>Fundamental and Applied Nematology </source><volume>18</volume>: <fpage>97</fpage>-<lpage>84</lpage></mixed-citation></ref><ref id="B31"><mixed-citation xmlns:xlink="http://www.w3.org/1999/xlink" xlink:type="simple"><person-group><name name-style="western"><surname>Lamberti</surname><given-names>F</given-names></name><name name-style="western"><surname>Molinari</surname><given-names>S</given-names></name><name name-style="western"><surname>De Luca</surname><given-names>F</given-names></name><name name-style="western"><surname>Agostinelli</surname><given-names>A</given-names></name><name name-style="western"><surname>Di Vito</surname><given-names>M</given-names></name></person-group> (<year>1999</year>)<article-title> Longidorids (Nematoda: Dorylaimida) from Syria with a description of <italic>Longidorus pauli</italic> sp. n. and <italic>Paralongidorus halepensis</italic> sp. n. with sod isozymes and PCR RLFP profiles.</article-title><source>Nematologia mediterranea </source><volume>29</volume>: <fpage>181</fpage>-<lpage>205</lpage></mixed-citation></ref><ref id="B10"><mixed-citation xmlns:xlink="http://www.w3.org/1999/xlink" xlink:type="simple"><person-group><name name-style="western"><surname>Brown</surname><given-names>DJF</given-names></name><name name-style="western"><surname>Grunder</surname><given-names>J</given-names></name><name name-style="western"><surname>Hooper</surname><given-names>DJ</given-names></name><name name-style="western"><surname>Klingler</surname><given-names>J</given-names></name><name name-style="western"><surname>Kunz</surname><given-names>P</given-names></name></person-group> (<year>1994</year>)<article-title> <italic>Longidorus arthensis</italic> sp. n. (Nematoda: Longidoridae), a vector of cherry rosette disease caused by a new nepovirus in cherry trees in Switzerland.</article-title><source>Nematologica </source><volume>40</volume>: <fpage>133</fpage>-<lpage>149</lpage>. <ext-link ext-link-type="uri" xlink:href="http://dx.doi.org/10.1163/003525994X00094" xlink:type="simple">doi: 10.1163/003525994X00094</ext-link></mixed-citation></ref><ref id="B45"><mixed-citation xmlns:xlink="http://www.w3.org/1999/xlink" xlink:type="simple"><person-group><name name-style="western"><surname>Roca</surname><given-names>F</given-names></name><name name-style="western"><surname>Lamberti</surname><given-names>F</given-names></name><name name-style="western"><surname>Agostinelli</surname><given-names>A</given-names></name></person-group> (<year>1985</year>)<article-title> Three new species of <italic>Longidorus</italic> (Nematoda, Dorylaimida) from Italy.</article-title><source>Nematologia mediterranea </source><volume>12</volume>: <fpage>187</fpage>-<lpage>200</lpage>.</mixed-citation></ref><ref id="B42"><mixed-citation xmlns:xlink="http://www.w3.org/1999/xlink" xlink:type="simple"><person-group><name name-style="western"><surname>Roca</surname><given-names>F</given-names></name></person-group> (<year>1993</year>)<article-title> <italic>Langidorus silvae</italic> sp. n. (Nematoda Longidoridae) from Italy.</article-title><source>Fundamental and Appied Nematology</source><volume>16</volume>: <fpage>211</fpage>-<lpage>214</lpage>.</mixed-citation></ref><ref id="B4"><mixed-citation xmlns:xlink="http://www.w3.org/1999/xlink" xlink:type="simple"><person-group><name name-style="western"><surname>Barsi</surname><given-names>LB</given-names></name><name name-style="western"><surname>Lamberti</surname><given-names>F</given-names></name></person-group> (<year>2004</year>)<article-title> <italic>Longidorus silvae</italic> Roca, 1993 (Nematoda: Dorylaimida): a first record from the former territory of Yugoslavia and the description of a male specimen.</article-title><source>Russian Journal of Nematology </source><volume>12</volume> (<issue>2</issue>): <fpage>97</fpage>-<lpage>105</lpage>.</mixed-citation></ref><ref id="B8"><mixed-citation xmlns:xlink="http://www.w3.org/1999/xlink" xlink:type="simple"><person-group><name name-style="western"><surname>Barsi</surname><given-names>L</given-names></name><name name-style="western"><surname>Lamberti</surname><given-names>F</given-names></name><name name-style="western"><surname>De Luca</surname><given-names>F</given-names></name></person-group> (<year>2007</year>)<article-title> Morphological and molecular characterisation of <italic>Longidorus danuvii</italic> sp. n. and <italic>Longidorus silvae</italic> Roca, 1993 (Nematoda: Dorylaimida) from Serbia.</article-title><source>Nematology </source><volume>9</volume> (<issue>4</issue>): <fpage>585</fpage>-<lpage>59</lpage>. <ext-link ext-link-type="uri" xlink:href="http://dx.doi.org/10.1163/156854107781487279" xlink:type="simple">doi: 10.1163/156854107781487279</ext-link></mixed-citation></ref><ref id="B24"><mixed-citation xmlns:xlink="http://www.w3.org/1999/xlink" xlink:type="simple"><person-group><name name-style="western"><surname>Krnjaić</surname><given-names>D</given-names></name><name name-style="western"><surname>Lamberti</surname><given-names>F</given-names></name><name name-style="western"><surname>Krnjaić</surname><given-names>S</given-names></name><name name-style="western"><surname>Agostinelli</surname><given-names>A</given-names></name><name name-style="western"><surname>Radicci</surname><given-names>V</given-names></name></person-group> (<year>2000</year>)<article-title> Three new longidorids (Nematoda: Dorylaimida) from Montenegro.</article-title><source>Nematologia Mediterranea </source><volume>28</volume>: <fpage>235</fpage>-<lpage>248</lpage>.</mixed-citation></ref><ref id="B21"><mixed-citation xmlns:xlink="http://www.w3.org/1999/xlink" xlink:type="simple"><person-group><name name-style="western"><surname>Khan</surname><given-names>E</given-names></name><name name-style="western"><surname>Seshardi</surname><given-names>AR</given-names></name><name name-style="western"><surname>Weischer</surname><given-names>B</given-names></name><name name-style="western"><surname>Mathen</surname><given-names>K</given-names></name></person-group> (<year>1971</year>)<article-title> Five new species associated with coconut in Kerala, India.</article-title><source>Indian Journal of Nematology </source><volume>1</volume>: <fpage>116</fpage>-<lpage>127</lpage>.</mixed-citation></ref><ref id="B60"><mixed-citation xmlns:xlink="http://www.w3.org/1999/xlink" xlink:type="simple"><person-group><name name-style="western"><surname>Yeates</surname><given-names>G</given-names></name><name name-style="western"><surname>Van Etteger</surname><given-names>M</given-names></name><name name-style="western"><surname>Hooper</surname><given-names>DJ</given-names></name></person-group> (<year>1992</year>)<source><italic>Longidorus orongorongensis</italic> sp. n. (Nematoda: Dorylaimida) from subsoil of conifer/broadleaved forest. New Zealand Journal of Zoology 19(1/2): 25–31.</source></mixed-citation></ref><ref id="B57"><mixed-citation xmlns:xlink="http://www.w3.org/1999/xlink" xlink:type="simple"><person-group><name name-style="western"><surname>Tzortzakakis</surname><given-names>E</given-names></name><name name-style="western"><surname>Peneva</surname><given-names>V</given-names></name><name name-style="western"><surname>Terzakis,</surname><given-names>M</given-names></name><name name-style="western"><surname>Neilson</surname><given-names>R</given-names></name><name name-style="western"><surname>Brown</surname><given-names>DJF</given-names></name></person-group> (<year>2001</year>)<article-title> <italic>Longidorus cretensis</italic> sp. n. (Nematoda: Longidoridae) from a vineyard infected with a foliar ‘yellow mosaic’ on Crete, Greece.</article-title><source>Systematic Prasitology </source><volume>48</volume>: <fpage>131</fpage>-<lpage>139</lpage>. <ext-link ext-link-type="uri" xlink:href="http://dx.doi.org/10.1023/A:1006436718672" xlink:type="simple">doi: 10.1023/A:1006436718672</ext-link></mixed-citation></ref><ref id="B25"><mixed-citation xmlns:xlink="http://www.w3.org/1999/xlink" xlink:type="simple"><person-group><name name-style="western"><surname>Krnjaić</surname><given-names>D</given-names></name><name name-style="western"><surname>Roca</surname><given-names>F</given-names></name><name name-style="western"><surname>Krnjaić</surname><given-names>S</given-names></name><name name-style="western"><surname>Agostinelli</surname><given-names>A</given-names></name></person-group> (<year>2005</year>)<article-title> <italic>Longidorus cylindricapitatus</italic> sp. n. (Nematoda: Longidoridae) from Serbia.</article-title><source>Nematology </source><volume>7</volume>: <fpage>803</fpage>-<lpage>808</lpage>. <ext-link ext-link-type="uri" xlink:href="http://dx.doi.org/10.1163/156854105776186280" xlink:type="simple">doi: 10.1163/156854105776186280</ext-link></mixed-citation></ref><ref id="B44"><mixed-citation xmlns:xlink="http://www.w3.org/1999/xlink" xlink:type="simple"><person-group><name name-style="western"><surname>Roca</surname><given-names>F</given-names></name><name name-style="western"><surname>Lamberti</surname><given-names>F</given-names></name></person-group> (<year>1981</year>)<article-title> <italic>Longidorus fasciatus</italic> sp. n. from Greece and Italy.</article-title><source>Nematologia mediterranea </source><volume>9</volume>: <fpage>175</fpage>-<lpage>179</lpage>.</mixed-citation></ref><ref id="B58"><mixed-citation xmlns:xlink="http://www.w3.org/1999/xlink" xlink:type="simple"><person-group><name name-style="western"><surname>Xu</surname><given-names>J</given-names></name><name name-style="western"><surname>Cheng</surname><given-names>H</given-names></name></person-group> (<year>1992</year>)<article-title> <italic>Longidorus litchii</italic> sp. n. and <italic>Longidorus henanus</italic> sp. n. (Nemata: Longidoridae) from China.</article-title><source>Fundamental and Applied Nematology</source><volume>15</volume>: <fpage>517</fpage>-<lpage>523</lpage>.</mixed-citation></ref><ref id="B16"><mixed-citation xmlns:xlink="http://www.w3.org/1999/xlink" xlink:type="simple"><person-group><name name-style="western"><surname>He</surname><given-names>Y</given-names></name><name name-style="western"><surname>Subbotin</surname><given-names>SA</given-names></name><name name-style="western"><surname>Rubtsova</surname><given-names>T</given-names></name><name name-style="western"><surname>Lamberti</surname><given-names>F</given-names></name><name name-style="western"><surname>Brown</surname><given-names>DJF</given-names></name><name name-style="western"><surname>Moens</surname><given-names>M</given-names></name></person-group> (<year>2005</year>)<article-title> A molecular phylogenetic approach to Longidoridae (Nematoda: Dorylaimida).</article-title><source>Nematology </source><volume>7</volume>: <fpage>111</fpage>-<lpage>124</lpage>. <ext-link ext-link-type="uri" xlink:href="http://dx.doi.org/10.1163/1568541054192108" xlink:type="simple">doi: 10.1163/1568541054192108</ext-link></mixed-citation></ref><ref id="B15"><mixed-citation xmlns:xlink="http://www.w3.org/1999/xlink" xlink:type="simple"><person-group><name name-style="western"><surname>Handoo</surname><given-names>ZA</given-names></name><name name-style="western"><surname>Carta</surname><given-names>LK</given-names></name><name name-style="western"><surname>Skantar</surname><given-names>AM</given-names></name></person-group> (<year>2005</year>)<article-title> Morphological and molecular characterization of <italic>Longidorus americanum</italic> sp. n. (Nematoda: Longidoridae), a needle nematode parasitizing pine in Georgia.</article-title><source>Journal of Nematology </source><volume>37</volume>: <fpage>91</fpage>-<lpage>104</lpage>.</mixed-citation></ref><ref id="B34"><mixed-citation xmlns:xlink="http://www.w3.org/1999/xlink" xlink:type="simple"><person-group><name name-style="western"><surname>Lišková</surname><given-names>M</given-names></name></person-group> (<year>2007</year>)<article-title> Morphometrics of females, juveniles and a hermaphrodite of <italic>Longidorus distinctus</italic> Lamberti et al., 1983 (Nematoda: Longidoridae) from Slovakia.</article-title><source>Helminthologia </source><volume>44</volume>: <fpage>210</fpage>-<lpage>213</lpage>. <ext-link ext-link-type="uri" xlink:href="http://dx.doi.org/10.2478/s11687-007-0033-5" xlink:type="simple">doi: 10.2478/s11687-007-0033-5</ext-link></mixed-citation></ref><ref id="B46"><mixed-citation xmlns:xlink="http://www.w3.org/1999/xlink" xlink:type="simple"><person-group><name name-style="western"><surname>Rubtsova</surname><given-names>TV</given-names></name><name name-style="western"><surname>Subbotin</surname><given-names>SA</given-names></name><name name-style="western"><surname>Brown</surname><given-names>DJF</given-names></name><name name-style="western"><surname>Moens</surname><given-names>M</given-names></name></person-group> (<year>2001</year>)<article-title> Description of <italic>Longidorus sturhani</italic> sp. n. (Nematoda: Longidoridae) and molecular characterisation of several longidorid species from western Europe.</article-title><source>Russian Journal of Nematology </source><volume>9</volume>: <fpage>127</fpage>-<lpage>136</lpage>.</mixed-citation></ref><ref id="B49"><mixed-citation xmlns:xlink="http://www.w3.org/1999/xlink" xlink:type="simple"><person-group><name name-style="western"><surname>Širca</surname><given-names>S</given-names></name><name name-style="western"><surname>Stare</surname><given-names>BG</given-names></name><name name-style="western"><surname>Pleško</surname><given-names>IM</given-names></name><name name-style="western"><surname>Marn</surname><given-names>MV</given-names></name><name name-style="western"><surname>Urek</surname><given-names>G</given-names></name></person-group> (<year>2007</year>)<article-title> First record of <italic>Longidorus juvenilis</italic> and <italic>Longidorus leptocephalus</italic> (Nematoda: Dorylaimida) in Slovenia and their morphometrical and ribosomal DNA sequence analysis.</article-title><source>Russian Journal of Nematology </source><volume>15</volume> (<issue>1</issue>): <fpage>1</fpage>-<lpage>8</lpage>.</mixed-citation></ref><ref id="B27"><mixed-citation xmlns:xlink="http://www.w3.org/1999/xlink" xlink:type="simple"><person-group><name name-style="western"><surname>Kumari</surname><given-names>S</given-names></name><name name-style="western"><surname>Decraemer</surname><given-names>W</given-names></name><name name-style="western"><surname>Liskova</surname><given-names>M</given-names></name></person-group> (<year>2009</year>)<article-title> Molecular and morphological delineation of <italic>Longidorus poessneckensis</italic> Altherr, 1974 (Nematoda: Dorylaimida).</article-title><source>European Journal of Plant Pathology </source><volume>123</volume>: <fpage>125</fpage>-<lpage>137</lpage>. <ext-link ext-link-type="uri" xlink:href="http://dx.doi.org/10.1007/s10658-008-9348-4" xlink:type="simple">doi: 10.1007/s10658-008-9348-4</ext-link></mixed-citation></ref></ref-list></tp:taxon-treatment>
